# Supplementary material for: A Comparative Metabolomics Study of Multiple Urological Diseases by Highly Sensitive Dansylation Isotope Labeling LC-MS
Source: Int J Mol Sci. 2025 Nov 24;26(23):11353. doi: 10.3390/ijms262311353 (PMC12691989; doi:10.3390/ijms262311353)
Supplement: Supplementary file 1 [file ijms-26-11353-s001.zip]

Archive with 2 entries (2 files):
- Supplemental Table 20251103.xlsx
- Figure S1 and S2_20251103.pptx
