# Supplementary material for: A Comparative Metabolomics Study of Multiple Urological Diseases by Highly Sensitive Dansylation Isotope Labeling LC-MS
Source: Int J Mol Sci. 2025 Nov 24;26(23):11353. doi: 10.3390/ijms262311353 (PMC12691989; doi:10.3390/ijms262311353)
Supplement: Supplementary file 1 [file ijms-26-11353-s001.zip › Supplemental Table 20251103.xlsx]

## Sheet: Table S1_1854 peak pairs
Table S1. Information on a total of 1854 peak pairs for the eight urinary conditions compared to normal urine smaples. Column header definitions: No, individual peak pair numbers coded from the LC-MS experiment; RT (s), retention time of peak pairs, detected in seconds; m/z_light, mass of light-chain (12C)-labeled metabolites in peak pairs; m/z_heavy, mass of heavy-chain (13C)-labeled metabolites…
No	RT (s)	m/z_light	m/z_heavy	Neutral Mass (Da)	Intensity	nCharge	nTag	Identification Level	KEGG	HMDB	Compound	Tier 3 link	Mass Error (ppm)	RT Error (s)	Hernia/N	RCC/N	TCC/N	BCa/N	HU/N	PCa/N	BPH/N	UTI/N	Drug bank
1	528.4	422.21	424.217	188.152	98348.3	1	1	Tier 3 zero-reaction				1			0.0945	0.153	0.193	0.0565	0.09	-0.0275	0.224	0.1615
2	528.5	478.128	480.134	244.069	51012.3	1	1	Tier 3 zero-reaction				3			0.028	-0.0275	0.312	0.1435	0.1255	-0.028	0.1735	0.253	1. Uridine: DB02745 2. 3,3',4'5-Tetrahydroxystilbene: DB08399
3	528.5	468.143	470.149	234.084	247461	1	1	Tier 1		HMDB0028763	Aspartyl-Threonine		1.54	5.4	-0.0835	0.0145	0.266	-0.168	-0.1315	-0.2545	0.102	0.1585
4	528.5	325.121	327.128	91.0628	49965.9	1	1	Unidentified							0.0845	0.1095	0.442	0.0885	-0.0315	0.062	0.254	0.202
5	529.6	389.127	391.134	155.069	499164	1	1	Tier 3 zero-reaction				1			0.0445	-0.0845	-0.0705	0.198	-0.013	-0.16	0.078	0.32	L-Histidine: DB00117
6	564.5	353.116	355.122	119.058	190298	1	1	Tier 1	C00263		Homoserine		2.18	8.5	-0.017	0.6645	0.3485	0.0425	0.026	-0.0175	0.155	0.2505	DB04193
7	536.7	518.134	520.14	284.075	26918.1	1	1	Tier 2			N2-Acetyl-5-Phosphooxy-L-lysine		3.94	111.3	0.074	0.2385	0.549	0.3985	1.83	0.0305	0.3925	0.4345
8	564.5	462.178	464.185	228.119	43411.1	1	1	Unidentified							-0.191	-0.179	0.029	-0.3145	-0.319	-0.222	-0.12	-0.156
9	545	495.154	497.163	261.096	69311.6	1	1	Tier 2			Aspartyl-Glutamine		0.54	70.2	-0.073	-0.1285	-0.15	-0.288	0.0055	0.076	0.0395	0.199
10	538.8	452.148	454.155	218.09	26269.9	1	1	Tier 2			Serinyl-Hydroxyproline		1.34	14.5	-0.055	0.0495	0.2325	-0.0165	-0.027	-0.044	0.0565	0.064
11	528.4	523.196	525.203	289.138	16993.7	1	1	Tier 2	C20917		Tabtoxin		20.49	17.9	-0.102	-0.04	0.199	-0.248	-0.077	-0.2595	0.254	0.2415
12	536.7	307.122	309.128	73.0635	85307.2	1	1	Tier 1	C02294		Methylguanidine		1.59	25.9	-0.251	-0.406	1.344	0.433	0.497	-0.3635	0.7615	0.6715
13	542.9	504.144	506.15	270.085	54843.4	1	1	Tier 2	C01726		D-Lombricine		24.32	198.3	-0.0305	0.1395	0.4035	0.1185	0.18	0.023	0.058	0.172
15	542.9	385.088	387.094	151.03	171989	1	1	Tier 2			(S)C(S)S-S-Methylcysteine sulfoxide		1.32	49	0.499	-0.0505	0.9865	0.4445	0.0485	0.021	0.2925	1.022
16	542.9	404.127	406.134	170.069	181467	1	1	Unidentified							-0.4045	-0.3995	-0.319	-0.6975	0.1435	-0.129	-0.285	0.542
17	540.9	497.167	499.175	263.109	103549	1	1	Tier 2			Methionyl-Asparagine		29.77	113.4	0.4695	0.2185	0.767	0.5015	-0.1875	0.3865	0.258	0.0005
18	573.8	438.132	440.139	204.074	121546	1	1	Tier 1		HMDB0028819	Glutamyl-Glycine		1.12	2	-0.144	-0.1395	0.339	-0.3415	-0.2555	-0.382	0.164	-0.012
20	585.2	436.201	438.207	202.142	311962	1	1	Tier 2			Isomer 1 of Symmetric dimethylarginine		1.54	78.9	-0.0465	0.037	0.148	0.114	0.025	0.0255	0.1545	0.2075	DB02302
21	544.9	339.1	341.107	105.042	2.32087e+06	1	1	Tier 1	C00065		Serine		1.62	1.6	0.037	-0.065	0.35	0.0355	0.0425	0.0135	0.0955	0.2705	DB00133
22	544.9	545.181	547.188	311.123	17066.5	1	1	Tier 3 zero-reaction				2			-0.052	0.117	0.347	0.164	0.162	0.0535	0.212	0.3205
23	542.9	482.122	484.129	248.064	17176.4	1	1	Tier 2			Aspartyl-Aspartic acid		0.79	52	0.054	0.2205	0.644	0.3295	0.242	0.158	0.424	0.419
24	544	535.185	537.192	301.126	81091.8	1	1	Unidentified							-0.12	-0.212	0.376	-0.318	-0.1065	-0.0005	0.2445	-0.1015
26	544	363.159	365.165	129.1	22901.6	1	1	Tier 2	C0751		Metformin		2.77	5.6	0	1.6875	1.028	1.5245	3.1455	0.738	0.8895	0.411	DB00331
27	549.2	462.178	464.185	228.12	44824.5	1	1	Unidentified							-0.2045	-0.1895	0.0055	-0.3125	-0.3255	-0.167	-0.147	-0.161
28	546	397.141	399.149	163.083	64576.7	1	1	Tier 2	C17580		2-Deoxy-scyllo-inosamine		4.59	106	-0.0705	-0.074	0.2735	-0.1825	-0.0225	-0.2295	0.115	0.1525
29	547.6	279.115	281.122	45.0571	28014.9	1	1	Tier 3 zero-reaction		HMDB00087	Dimethylamine	1			-1.0435	-0.9415	-0.6855	-0.812	-0.9925	-1.461	-1.2295	-1.162
30	547	349.122	351.128	115.064	11972.4	1	1	Tier 3 zero-reaction				2			-0.013	0.0245	0.301	0.0345	-0.0115	-0.032	0.11	0.182	1. L-Proline: DB00172 2. D-Proline: DB02853
31	546	355.077	357.084	121.019	13481.5	1	1	Tier 3 zero-reaction				2			-0.009	0.1085	0.187	0.0355	0.066	-0.0225	0.087	0.2975	1. D-Cysteine: DB03201 2. L-Cysteine: DB00151
32	557.4	373.095	375.101	139.037	17540.1	1	1	Tier 2	C05679		N-Monomethyl-2-aminoethylphosphonate		8.89	107.7	0.41	0.508	0.6585	0.425	1.152	0.5775	0.515	-0.0005
34	596.5	299.084	301.091	65.0261	37641.9	1	1	Unidentified							-0.41	-0.4065	-0.325	-0.6995	0.1365	-0.1235	-0.259	0.5525
36	555.3	424.117	426.126	190.059	19519.7	1	1	Tier 1		HMDB0028837	Glycyl-Aspartate		0.57	6.1	0.1255	0.1115	0.272	0.1085	0.1585	0.161	0.384	0.322
37	529.5	408.194	410.201	174.136	237477	1	1	Unidentified							0.0915	0.0575	0.3385	0.1005	0.2015	0.111	0.2335	0.27
38	561.3	436.201	438.207	202.142	346745	1	1	Tier 2			Isomer 2 of Symmetric dimethylarginine		1.3	89	-0.0455	0.038	0.1485	0.115	0.026	0.026	0.156	0.208	DB02302
39	574.9	471.142	473.149	237.084	94137.8	1	1	Tier 2			Deoxyeritadenine		5.3	66.9	-0.093	0.1475	0.075	0.1835	0.31	0.0155	0.155	0.2895
40	582	460.164	462.171	226.106	48407.2	1	1	Tier 2	C00386	HMDB0000033	Carnosine		1.53	69.5	-1.2615	-1.4995	-1.3135	-1.613	-1.0325	-1.62	-0.326	-1.72	DB11695
41	548.1	531.164	533.171	297.106	55973.1	1	1	Tier 2	C04545		1-Methylguanosine		2.48	57	-0.079	0.025	0.134	0.148	0.0645	0.0185	0.15	0.1755
42	554.3	423.17	425.176	189.111	54939	1	1	Tier 1	C02427		Homocitrulline		0.52	12.2	-0.031	0.025	0.1935	0.061	0.0335	0.0365	0.2355	0.2345
44	579	403.142	405.149	169.084	1283520	1	1	Tier 2	C01152		1-Methylhistidine		2.57	151.6	-0.1255	-0.1045	0.184	-0.127	0.119	-0.129	0.0145	0.089	DB04151
45	591.3	474.18	476.186	240.121	100456	1	1	Tier 2	C00884		Homocarnosine		2.16	76.6	-0.6805	-0.455	-0.4865	-0.606	-0.217	-0.84	0.414	-0.658
46	593.9	734.212	736.218	500.154	127564	1	1	Tier 2	C01941		Nocardicin A/Isonocardicin A		0.49	181.7	-0.0935	-0.0775	-0.243	-0.0655	-0.1645	-0.049	-0.1085	-0.056
47	632.5	408.168	410.175	174.11	181446	1	1	Tier 2			N5-Acetyl-L-Ornithine		22.75	112.8	0.0835	-0.1525	0.408	-0.029	0.53	-0.013	0.1105	0.161
48	528.5	422.21	424.216	188.151	527382	1	1	Tier 3 zero-reaction				1			0.093	0.148	0.1895	0.0475	0.0855	-0.041	0.2165	0.158
49	596.5	504.142	506.149	270.084	107608	1	1	Unidentified							-0.058	0.0745	0.341	0.07	0.138	0.022	0.038	0.128
50	572.8	515.169	517.176	281.111	356780	1	1	Tier 2			N6-Methyladenosine		2.49	108.9	-0.063	0.083	0.135	0.1235	0.032	0.0335	0.116	0.1645
51	609.9	462.179	464.186	228.121	236030	1	1	Unidentified							-0.23	-0.2135	-0.0385	-0.3105	-0.348	-0.0545	-0.1965	-0.1945
52	602.7	479.159	481.165	245.101	55753	1	1	Tier 2			Hydroxyprolyl-Asparagine		1.1	42.3	-0.1845	-0.1605	0.634	-0.1925	-0.1735	-0.236	-0.0555	0.256
53	608.8	545.181	547.187	311.122	85028.6	1	1	Tier 3 zero-reaction				2			-0.052	0.117	0.347	0.164	0.162	0.0535	0.208	0.3205
55	617.1	436.201	438.207	202.142	452431	1	1	Tier 2	C03626		Asymmetric dimethylarginine		1.36	95.2	-0.0435	0.0425	0.149	0.118	0.0295	0.028	0.161	0.21	DB01686
56	601.6	353.116	355.122	119.057	1399699	1	1	Tier 2			Hydroxyethyl glycine		2.94	34.6	0.061	0.03	0.395	0.0805	0.111	0.0395	0.1255	0.3615
57	614	367.095	369.102	133.037	117561	1	1	Tier 1	C00049		Aspartic Acid		1.84	7.7	0.1545	0.5135	1.309	0.2355	0.5225	0.124	0.8155	0.814	DB00128
58	613	381.111	383.117	147.052	348757	1	1	Tier 1	C00302		Glutamic Acid		1.91	0.1	0.13	0.1035	0.6175	0.3625	0.1485	0.136	0.5255	0.377	DB00142
60	643.9	288.561	290.567	109.006	44308.6	2	2	Unidentified							0.2535	0.3685	0.1645	0.4935	0.2945	0.1055	0.6185	0.4225
61	616.1	365.116	367.123	131.058	169958	1	1	Tier 1	C01157		4-Hydroxyproline		1.86	3.9	-0.0135	-0.0115	1.6455	0.0615	0.2275	0.249	0.1145	0.52
63	616.1	492.144	494.149	258.086	77833.7	1	1	Tier 2	C22140		L-gamma-Glutamyl-(3R)-L-beta-ethynylserine		0.81	15.8	-0.063	0	0.5255	-0.014	0.1095	-0.0125	0.496	0.5045
65	597.5	392.2	394.206	158.142	126810	1	1	Unidentified							-0.24	0.0045	-0.1135	-0.1035	-0.1795	-0.0005	-0.207	-0.0685
68	653.1	516.154	518.161	282.096	183330	1	1	Tier 3 zero-reaction				1			-0.0335	0.156	0.443	0.134	0.2155	0.053	0.146	0.291
69	642.8	471.089	473.095	237.03	122992	1	1	Tier 2			S-Cysteinosuccinic acid		0.79	32.2	-0.0235	0.2565	0.483	0.226	0.2375	0.0955	0.1585	0.3755
70	651.1	389.128	391.134	155.069	57122.9	1	1	Tier 3 zero-reaction				1			0.2015	-0.0465	0.259	0.0005	0.7775	0.686	1.4675	1.356	L-Histidine:DB00117
71	648.5	422.138	424.144	188.079	191918	1	1	Tier 2	C20918		Tabtoxinine-beta-lactam		1.01	8.8	-0.306	-0.408	0.1385	-0.372	0.258	-0.2255	0.0255	0.5305
74	598.6	366.1	368.107	132.042	60002.5	1	1	Tier 3 zero-reaction				7			-0.066	0.081	0.3725	0.0845	0.142	-0.028	0.155	0.279	Glutaric acid: DB03553
76	652.1	414.121	416.127	180.063	97559.3	1	1	Tier 2	C03510	HMDB0029430	Methionine sulfoximine		14.29	155.1	-0.0905	4.29	1.382	-0.0305	0.036	0.2465	-0.024	0.2105
77	653.1	336.137	338.144	102.079	87317.1	1	1	Unidentified							-0.073	0.199	0.9735	0.0515	-0.1555	0.1575	0.1035	0.0955
78	629.4	367.132	369.139	133.074	86243.9	1	1	Tier 2			L-2-Amino-5-hydroxypentanoic acid		0.87	55.8	0.007	0.0765	0.272	0.076	0.346	-0.0295	0.2055	0.3205
79	658.2	462.169	464.175	228.11	1.09312e+06	1	1	Tier 3 zero-reaction				1			-0.274	-0.2325	-0.121	-0.317	-0.3665	0.1025	-0.2635	-0.2115
80	667	395.127	397.133	161.068	176166	1	1	Tier 1	C00956		Aminoadipic acid		1.16	18.9	0.485	0.2785	0.28	0.2515	0.2485	0.278	0.4425	0.313
81	660.4	295.111	297.118	61.0525	10185726	1	1	Tier 1	C00189		Ethanolamine		0.89	20.7	0.0935	0.07	0.169	0.219	-0.0135	0.0065	0.2465	0.3695	DB03994
83	664.5	519.19	521.197	285.132	105247	1	1	Tier 2			Glycylprolylhydroxyproline		1.28	116.6	0.534	0.796	1.1385	-0.1235	0.571	0.543	-0.1215	0.053
84	667.6	415.099	417.106	181.04	94598.3	1	1	Tier 2	C04650		L-Phosphinothricin		24.2	51.4	0.0035	0.0735	0.0995	0.113	0.381	0.082	0.268	0.185
85	669.6	353.116	355.123	119.058	6.38998e+06	1	1	Tier 1	C00188		Threonine		1.67	0.9	0.146	0.007	0.411	0.089	0.138	0.106	0.109	0.453	DB00156
86	674.8	414.121	416.127	180.063	157168	1	1	Tier 2	C22137		4-Chloro-L-lysine		9.07	154	-0.5705	2.108	0.264	-0.865	-1.108	-0.77	-0.614	-0.452
87	695.3	279.079	281.087	45.021	74824.2	1	1	Tier 3 zero-reaction		HMDB01536	Formamide	1			-0.113	3.52	0.359	-0.8385	2.5265	2.3905	0.017	0.7935
89	681	475.066	477.072	241.007	308065	1	1	Tier 2			Formamide		1.06	30.6	-0.131	0.034	0.09	0.0285	-0.041	-0.082	0.1055	0.068
90	681.9	336.137	338.144	102.079	260069	1	1	Unidentified			Formamide				-0.1	0.2645	0.154	0.017	-0.223	0.227	0.0895	0.079
91	680.9	309.091	311.097	75.0324	10185726	1	1	Tier 1	C00037		Glycine		1.36	10.5	0.226	-0.1335	0.212	0.018	-0.165	-0.1355	0.102	0.1155	DB00145
94	684.1	452.184	454.191	218.126	99363.1	1	1	Tier 1		HMDB0029137	Valyl-Threonine		1.37	26	-0.3235	-0.012	-0.447	0.012	-0.0395	0.018	-0.4825	-0.557
95	684.1	395.126	397.133	161.068	942980	1	1	Tier 2	C17581		3-Amino-2,3-dideoxy-scyllo-inosose		1.89	4.5	0.361	0.2275	0.3335	0.196	0.209	0.2045	0.321	0.3145
96	695.9	427.096	429.105	193.038	44451.5	1	1	Tier 3 zero-reaction				3			0.3045	0.054	0.132	-0.089	-0.0375	0.1435	0.151	0.0815
98	679.8	462.169	464.175	228.11	543926	1	1	Tier 2			Hydroxyprolyl-Proline		1.15	146.2	-0.2255	-0.221	-0.0615	-0.2675	-0.316	0.113	-0.1785	-0.11
99	692.3	422.174	424.18	188.115	766763	1	1	Tier 1		HMDB0000446	N-Alpha-acetyllysine		1.3	7.3	-0.002	-0.0175	0.092	0.051	-0.0115	-0.012	0.0965	0.107
100	695.4	516.093	518.099	282.034	70358.6	1	1	Tier 2			N-Acetyl-L-Cystine		0.18	37.1	0.0425	0.021	0.6695	0.2485	0.0055	-0.0195	0.1575	0.0275
101	695.4	491.096	493.103	257.037	15614.2	1	1	Unidentified							-0.098	0.0935	0.0155	0.1245	0.082	-0.0155	0.744	0.0995
102	709.8	523.185	525.192	289.127	94688.3	1	1	Tier 2	C20919		Isotabtoxin		0.67	81.7	0.2115	0.094	0.4125	-0.04	0.1325	0.022	0.3335	0.348
103	697.4	468.144	470.149	234.085	41153.8	1	1	Tier 2	C22073		2-[(2-Aminoethylcarbamoyl)methyl]-2-hydroxybutanedioic acid		0.09	145	-0.441	-0.421	-0.104	-0.1995	-0.307	-0.5745	-0.283	-0.1255
104	697.4	337.158	339.164	103.099	838852	1	1	Unidentified							0.485	0.872	2.8495	0.775	0.862	0.5105	0.581	1.0655
105	704.7	365.164	367.171	131.106	40110.2	1	1	Tier 2	C00436		N-Carbamoylputrescine		0.63	36.3	-0.126	0.2515	0.0275	0.105	-0.0205	-0.0675	0.168	0.3825
106	673.8	327.083	329.089	93.0246	30075.7	1	1	Unidentified							0.159	0.381	1.338	0.411	0.4785	0.7525	0.0905	0.1485
107	715.9	279.079	281.086	45.0211	60645.1	1	1	Tier 3 zero-reaction		HMDB01536	Formamide	1			-0.1225	3.53	0.3635	-0.8535	2.515	2.439	0.0155	0.798
108	704.7	353.116	355.123	119.058	126159	1	1	Tier 2			Formamide		1.36	59.6	0.152	0.1755	0.485	0.1535	0.1195	0.1005	0.232	0.3715
109	705.7	398.207	400.214	164.149	36676.2	1	1	Unidentified			Formamide				-0.28	-0.2255	-0.1235	-0.3075	-0.3455	0.1565	-0.217	-0.1835
110	704.7	408.156	410.165	174.098	65228.8	1	1	Tier 1		HMDB0029127	Valyl-Glycine		5.9	15.1	-0.0025	-0.1045	0.113	0.2505	0.513	0.0595	0.3955	0.6595
111	707.7	367.096	369.102	133.037	87143.7	1	1	Tier 2	C19911		Iminodiacetic acid		0.03	40.2	-0.2675	-0.5635	0.2595	-0.1525	-0.2385	-0.4805	-0.201	0.0995
112	708.8	389.127	391.134	155.069	303587	1	1	Tier 3 zero-reaction				1			0.1385	-0.058	0.172	-0.047	0.517	0.4945	0.885	0.8795	L-Histidine:DB00117
113	719	279.116	281.123	45.0575	28628.7	1	1	Tier 3 zero-reaction		HMDB00087	Dimethylamine	1			-1.0485	-1.068	-0.5615	-0.6535	-1.0285	-1.5695	-1.1765	-1.0405
115	709.8	451.099	453.106	217.041	14408.1	1	1	Tier 2			Tyramine O-sulfate		0.91	113.3	0.01	-0.0005	0.37	0.019	0.475	-0.177	0.296	-0.066	DB14630
116	736.6	411.067	413.074	177.009	24789.3	1	1	Unidentified							-0.045	0.494	0.5115	0.035	0.0755	0.155	0.1025	0.155
117	712.9	423.169	425.176	189.111	26447.7	1	1	Tier 2	C02427		Isomer 1 of Homocitrulline		1.12	145.6	-0.0045	-0.007	0.3105	0.08	-0.0005	0.0265	0.3355	0.1545
118	712.9	484.199	486.208	250.141	4625	1	1	Unidentified							-0.232	-0.1465	-0.266	-0.137	-0.0705	0.0045	0.04	0.0815
119	764.4	402.086	404.092	168.028	16200.1	1	1	Tier 3 zero-reaction		HMDB00289	Uric acid	1			0.6815	0.4325	1.865	1.544	1.1625	0.646	1.7795	1.838	DB08844
120	753.1	442.107	444.113	208.049	21175	1	1	Tier 2			Serylcysteine		7.05	178.7	0.0135	0.297	0.782	0.345	0.398	0.1815	0.4205	0.7015
121	718	522.136	524.142	288.078	7804.82	1	1	Unidentified							-0.0485	0.015	0.1415	0.0795	0.0555	-0.091	0.2085	0.338
123	721.1	554.132	556.138	320.074	11720	1	1	Unidentified							-0.1385	-0.352	1.6635	0.779	-0.4435	-0.664	1.0005	0.423
124	723.1	406.143	408.15	172.084	59037.8	1	1	Tier 1		HMDB0000721	Glycyl-Proline		1.11	2.5	-0.184	-0.0485	-0.181	-0.091	-0.3155	0.5695	-0.115	-0.1105
125	741.7	355.078	357.084	121.019	12778	1	1	Tier 3 zero-reaction				2			0.0105	0.0995	0.207	0.0825	0.063	-0.035	0.175	0.289	1. D-Cysteine: DB03201 2. L-Cysteine: DB00151
126	720.1	497.195	499.201	263.137	5167	1	1	Unidentified							0.2765	1.368	0.5905	-0.018	0.2995	0.7065	0.2185	1.0175
127	721.1	279.116	281.123	45.0576	33598.6	1	1	Tier 3 zero-reaction		HMDB00087	Dimethylamine	1			-1.0615	-1.067	-0.5725	-0.672	-1.0405	-1.5875	-1.189	-1.0515
128	756.2	478.127	480.134	244.069	962170	1	1	Tier 3 zero-reaction				3			-0.002	0.144	0.3675	0.1315	0.168	0.075	0.1635	0.227	1. Uridine: DB02745 2. 3,3',4'5-Tetrahydroxystilbene: DB08399
129	729.4	515.17	517.177	281.112	16650.1	1	1	Tier 2			3'-O-Methyladenosine		0.31	4.9	-0.0515	0.05	0.212	0.061	-0.015	0.017	0.189	0.161
131	724.2	445.055	447.064	210.997	14724.4	1	1	Unidentified							0.019	-0.0035	0.106	0.0205	-0.0075	0.075	0.272	-0.029
132	727.3	384.11	386.117	150.052	28063.6	1	1	Tier 2	C16631		alpha-Fluoro-beta-ureidopropionic acid		20.24	38.8	0.0925	0.233	0.7385	0.5025	0.3415	-0.214	0.675	0.805
133	731.4	491.195	493.202	257.137	16475.2	1	1	Unidentified							-0.091	-0.099	0.0865	-0.054	-0.0125	-0.18	-0.031	0.071
134	749	398.125	400.133	164.067	29479.4	1	1	Tier 3 zero-reaction				6			0.0355	0.3015	1.2985	0.033	0.2765	-0.16	1.154	0.648	1. L-Fucose: DB04473 2. Beta-D-Fucose: DB04062
135	727.3	394.178	396.186	160.12	14622	1	1	Tier 2			Isoputreanine		2.48	20.2	0.066	0.274	0.151	0.448	0.638	0.2695	0.7255	0.6285
136	723.7	317.131	319.139	83.0731	7574.83	1	1	Unidentified							1.0895	0.541	0.9965	0.605	1.159	1.614	1.0445	0.592
137	728.3	533.126	535.135	299.068	9058.67	1	1	Unidentified							0.0035	0.035	0.3195	-0.083	-0.0385	0.046	0.2125	-0.108
138	781.9	537.201	539.208	303.142	10285.4	1	1	Tier 3 zero-reaction				1			0.268	0.1635	0.2595	-0.084	0.0965	-0.0805	0.3065	0.2025	Scopolamine: DB00747
139	727.3	279.079	281.086	45.0211	81148.4	1	1	Tier 3 zero-reaction		HMDB01536	Formamide	1			-0.1275	3.5205	0.3675	-0.8535	2.508	2.437	0.0165	0.803
140	733.5	348.101	350.107	114.042	763465	1	1	Tier 2	C02512		3-Cyano-L-alanine		2.28	58	-0.103	0.207	-0.041	-0.144	-0.149	-0.1125	-0.0875	-0.2245
141	729.3	437.095	439.099	203.036	8240	1	1	Unidentified							0.033	0.121	-0.33	-0.555	-0.2045	0.306	0.3365	-0.856
142	734	390.221	392.227	156.162	15759.1	1	1	Unidentified							0.37	0.3865	1.3065	0.3565	0.373	0.031	1.078	0.488
143	745.9	412.096	414.102	178.037	127588	1	1	Tier 3 zero-reaction				1			0.003	0.2935	0.65	0.2745	0.3265	0.1495	0.168	0.2665
145	737.6	347.117	349.123	113.058	1.10123e+06	1	1	Tier 2	C00791		Creatinine		1.61	31.2	-0.421	-0.229	0.3815	0.0795	0.162	-0.54	0.316	0.735	DB11846
146	737.6	600.201	602.207	366.143	72582.8	1	1	Tier 2			Tetrahydropentoxyline/1-(1,2,3,4,5-Pentahydroxypent-1-yl)-1,2,3,4-tetrahydro-beta-carboline-3-carboxylic acid		0.02	97.9	-0.0505	0.0105	0.2155	0.039	0.086	0.0135	0.035	0.1435
147	743.3	362.116	364.123	128.058	649617	1	1	Tier 2	C05715		gamma-Amino-gamma-cyanobutanoic acid		1.54	42.1	0.1545	0.0625	0.6375	0.1155	0.2975	0.077	0.5285	0.425
148	751	388.096	390.102	154.037	109376	1	1	Tier 3 zero-reaction				1			-0.1425	-0.1435	0.11	-0.4295	-0.4795	-0.649	-0.323	-0.215
149	747.4	478.127	480.134	244.069	2.09889e+06	1	1	Tier 3 zero-reaction				3			-0.0195	0.1255	0.334	0.109	0.165	0.0895	0.166	0.2335	1. Uridine: DB02745 2. 3,3',4'5-Tetrahydroxystilbene: DB08399
150	753.1	279.079	281.086	45.021	323885	1	1	Tier 3 zero-reaction		HMDB01536	Formamide	1			-0.128	3.544	0.3655	-0.859	2.522	2.448	0.0115	0.798
151	757.2	427.099	429.105	193.041	366117	1	1	Tier 3 zero-reaction				3			0.177	0.087	0.2255	-0.0155	0.017	0.108	0.1375	0.125
152	778.8	464.148	466.157	230.09	148795	1	1	Tier 2			Prolyl-Aspartic acid		1.34	50.4	-0.058	0.054	0.042	0.0825	0.052	0.082	0.13	0.158
153	777.8	456.071	458.077	222.013	57792.6	1	1	Unidentified							0.1125	0.1725	0.551	0.4205	0.268	0.257	0.6615	0.312
154	766.5	348.137	350.144	114.079	4.07428e+06	1	1	Tier 2			3-Amino-2-piperidone		1.39	174.5	0.0665	0.0485	0.9995	0.317	0.1985	0.332	0.5145	0.475
156	765.4	309.126	311.133	75.0679	1.79125e+06	1	1	Tier 2	C03194		(R)-1-Aminopropan-2-ol		1.6	79.8	-0.046	0.095	0.694	0.244	0.3125	0.1795	0.404	0.4065
157	767.5	323.106	325.112	89.0472	1.01857e+07	1	1	Tier 1	C00099		Beta-Alanine		1.48	16	-0.066	-0.0275	0.3125	0.0545	0.1165	0.023	0.2655	0.123	DB03107
158	778.8	406.143	408.149	172.084	387809	1	1	Tier 1		HMDB0011178	Prolyl-Glycine		1.12	3.7	-0.1705	-0.0265	-0.1015	-0.069	-0.2115	0.519	-0.068	-0.081
159	771.6	323.106	325.112	89.0472	10185726	1	1	Tier 1	C00041		Alanine		1.4	0.3	-0.066	-0.0275	0.3125	0.0545	0.1165	0.023	0.2655	0.123	DB00160
160	777.8	422.174	424.18	188.115	639661	1	1	Tier 1		HMDB0029120	Valyl-Alanine		1.36	27.1	0.01	-0.002	0.1205	0.0545	-0.0115	0.0355	0.114	0.0995
161	775.7	392.163	394.17	158.105	62721	1	1	Unidentified							0.0875	0.2665	-0.042	0.202	-0.053	0.5765	0.282	0.1175
163	780.9	572.076	574.081	338.018	7072.33	1	1	Tier 3 zero-reaction				1			0	0	1.019	0.713	0.0875	0	0	2.1135
164	779.8	386.151	388.157	152.092	87808.4	1	1	Unidentified							-0.079	0.045	0.079	0.057	-0.0075	-0.046	0.153	0.363
165	781.9	366.1	368.107	132.042	378922	1	1	Tier 3 zero-reaction				7			0.0485	0.1665	0.388	0.195	0.286	0.131	0.19	0.205	Glutaric acid: DB03553
167	799.4	429.061	431.067	195.003	6856.58	1	1	Unidentified							0.252	0.2015	0.0045	0.1315	0.361	0.2475	0.584	0.5285
168	782.9	471.126	473.132	237.068	6904.33	1	1	Unidentified							-0.033	-0.0005	0.2365	0.02	-0.029	0.0265	0.161	0.1755
169	782.9	580.243	582.25	346.185	3267.89	1	1	Unidentified							-0.0615	-0.2255	3.173	0.296	-0.253	0.023	-0.5055	0.191
170	785	293.095	295.103	59.0371	37547	1	1	Tier 2	C06735		Aminoacetaldehyde		0.13	25.6	0.063	0.1285	-0.0025	0.1465	0.4245	0.2445	0.24	0.2775
171	784	531.148	533.154	297.089	35204.7	1	1	Tier 2	C00170		5'-Methylthioadenosine		0.69	47.2	-0.0175	0.2095	-0.067	0.0715	0.05	0.3535	0.0995	0.1635	DB02282
172	802.5	489.082	491.088	255.023	15069.8	1	1	Tier 2	C05656		5-(3'-Carboxy-3'-oxopropyl)-4,6-dihydroxypicolinic acid		29.99	72.2	-0.0645	-0.073	0.0355	-0.0085	-0.007	-0.1205	0.145	0.2465
173	799.4	381.111	383.118	147.053	15854.6	1	1	Tier 1	C12269		N-Methyl aspartic acid		1.88	15.8	-0.109	-0.046	0.345	0.045	-0.016	-0.2315	0.0095	0.2385
174	848.9	397.087	399.092	163.029	63561.2	1	1	Tier 3 zero-reaction				1			-0.514	-0.8355	-0.0385	-0.1645	-0.9445	-0.8125	-0.684	0.2835	Acetylcysteine: DB06151
175	809.7	537.201	539.21	303.143	12761.6	1	1	Tier 3 zero-reaction				1			0.273	0.153	0.2625	-0.0885	0.091	-0.0815	0.318	0.1905	Scopolamine: DB00747
177	796.3	510.144	512.15	276.085	34713.3	1	1	Tier 3 zero-reaction				1			-0.202	-0.2665	-0.174	-0.304	-0.2495	0.0635	-0.1	-0.3285
178	798.3	342.046	344.052	107.988	12149.1	1	1	Unidentified							0.756	0.9515	0.0725	0.696	1.6815	1.5555	1.409	0.9295
179	804.6	337.121	339.128	103.063	245913	1	1	Tier 1	C00334		Gamma-Aminobutyric acid		1.05	8.6	-0.096	0.1835	0.017	0.1755	0.063	0.0545	0.0815	0.2385	DB02530
180	798.4	552.117	554.124	318.058	10373.8	1	1	Tier 3 zero-reaction				1			-0.1035	-0.0855	0.123	-0.185	-0.1105	-0.3905	-0.028	0.0245
181	804.6	330.079	332.086	96.0207	32274.7	1	1	Unidentified							-1.2945	-1.486	-0.9055	-1.3555	-1.0985	-1.7535	-0.6875	-1.0625
182	801.5	353.152	355.159	119.094	72083.2	1	1	Unidentified							-0.1595	0.1975	-0.0125	0.282	-0.313	0.1795	0.3255	0.5875
183	802.4	390.064	392.071	156.006	12739.1	1	1	Tier 3 zero-reaction				1			0.0825	-0.154	0.182	-0.2095	-0.1275	0.3375	-0.146	-0.1805
184	801.5	445.055	447.062	210.997	223592	1	1	Unidentified							0.06	0.04	0.118	0.0495	0.0365	0.098	0.303	-0.043
185	819	537.201	539.208	303.142	36089.5	1	1	Tier 3 zero-reaction				1			0.2725	0.155	0.2505	-0.0905	0.0875	-0.079	0.314	0.189	Scopolamine: DB00747
186	815.4	310.111	312.116	76.0524	12290.6	1	1	Tier 3 zero-reaction		HMDB01881 HMDB06213	Propylene glycol (S)-Propane-1,2-diol	2			1.326	1.2275	-1.0545	1.173	1.584	1.284	1.2345	1.956	1. Propylene glycol: DB02159 2. (S)-Propane-1,2-diol: DB04349
187	804.5	398.125	400.133	164.066	84953.1	1	1	Tier 3 zero-reaction				6			0.0475	0.3145	1.4875	0.0745	0.2995	-0.0665	1.21	0.5555	1. L-Fucose: DB04473 2. Beta-D-Fucose: DB04062
188	800.4	363.173	365.179	129.115	622649	1	1	Unidentified							0.585	0.159	1.7095	0.6205	1.0155	0.7235	1.0035	0.6855
189	825.7	547.175	549.18	313.116	4008	1	1	Tier 2		HMDB10328	Tyramine O-glucuronide		0.5	98.2	1.8265	0.4715	0.546	-0.0425	0.4085	0.2275	1.1745	6.1005
190	805.5	428.127	430.133	194.069	23894	1	1	Tier 1		HMDB01867	4-Aminohippuric acid		1.31	18.4	1.058	-0.4035	0.018	0.6335	-0.95	1.042	1.802	-0.471	DB00345
191	812.8	367.132	369.138	133.073	55197.1	1	1	Tier 2			O-Methyl-L-threonine		1.99	19.5	-0.34	0.321	0.3995	-0.153	0.192	-0.437	-0.004	0.141
192	790.1	530.108	532.114	296.05	6169.2	1	1	Tier 2			N-Acetyldjenkolic acid		0.2	124.7	0.071	0.047	0.239	0.0575	0.1125	-0.0125	1.4285	0.0815
193	798.9	636.174	638.181	402.116	3349.5	1	1	Tier 2			4-Hydroxy-5-(3',4'-dihydroxyphenyl)-valeric acid-O-glucuronide		0.14	16	0.575	-0.361	0.2305	-0.482	-0.3215	0.1095	0.0845	-0.2965
194	808.2	582.19	584.197	348.132	8337.3	1	1	Unidentified							0.014	0.0465	0.5675	0.218	0.2845	-0.0615	0.3165	0.5585
195	812.3	369.622	371.629	135.564	6702.14	1	1	Unidentified							-0.1425	-0.1545	0.8255	0.4955	0.1575	-0.081	0.4075	0.691
197	814.8	582.19	584.197	348.132	16424.2	1	1	Unidentified							0.0135	0.047	0.581	0.2235	0.285	-0.062	0.3185	0.557
198	816.8	310.075	312.084	76.0172	13730	1	1	Tier 3 zero-reaction				1			-0.1505	-0.3335	0.6265	0.1005	0.148	-0.135	0.427	-0.022	Glycolic acid: DB03085
199	818	482.057	484.063	247.999	5547.75	1	1	Tier 2			3,4-Dihydroxymandelaldehyde 4-O-sulfate		0.74	6.8	-0.084	-0.298	0.1305	-0.1255	-0.2675	0.3645	0.2005	-0.0335
200	814.9	456.132	458.138	222.074	3175.67	1	1	Tier 3 zero-reaction		HMDB00099 HMDB00455 HMDB03075 HMDB10325	L-Cystathionine Allocystathionine Flavone Ethyl glucuronide	4			0.0075	1.6605	0.808	0.2905	0.9115	0.2345	0.1865	0.5725	1. Flavone: DB07776
201	823.9	358.041	360.047	123.983	9908.31	1	1	Unidentified							0.0265	0.2745	1.949	0.6415	0.328	-0.154	0.789	1.003
202	815.9	433.056	435.061	198.998	4527.42	1	1	Unidentified							0.1965	0.0725	0.1675	-0.1235	0.325	0.164	0.369	-0.136
203	834.3	402.087	404.093	168.029	106267	1	1	Tier 3 zero-reaction				1			0.3825	0.18	0.285	0.0625	0.275	-0.0235	0.299	0.1405	Uric acid: DB08844
204	821	537.201	539.208	303.143	22243.3	1	1	Tier 3 zero-reaction				1			0.271	0.157	0.2565	-0.0925	0.0825	-0.0825	0.3125	0.1945	Scopolamine: DB00747
205	820	438.242	440.248	204.183	409112	1	1	Unidentified							0	0	0	0	5.3935	0	0	0
206	818.9	294.127	296.133	60.0685	40472	1	1	Tier 2		HMDB31225	1,2-Ethanediamine		0.89	179.5	-0.157	0.1475	-0.2445	0.045	5.883	-0.7145	-0.085	0.1375
207	826.2	492.143	494.15	258.085	64397.1	1	1	Tier 1		HMDB0000884	Ribothymidine		0.48	16.8	-0.012	0.0615	0.3455	0.1015	0.097	-0.0025	0.1	0.1565
209	824.1	472.052	474.062	237.994	5913.38	1	1	Unidentified							-0.1515	0.1245	-1.124	-0.2995	-0.066	-0.201	-0.043	0.469
211	821.6	281.123	283.129	47.0641	8055.25	1	1	Unidentified							-0.5545	-0.576	-0.4675	-0.4715	-0.5015	-0.4495	-0.4625	-0.6205
212	863.3	358.122	360.128	124.063	117072	1	1	Tier 3 zero-reaction				1			-0.1305	0.5345	0.4245	-0.246	0.62	0.06	0.2195	0.251
213	854	402.086	404.093	168.028	216618	1	1	Tier 3 zero-reaction				1			0.0235	-0.044	0.1055	0.0825	0.0295	-0.0235	0.106	0.1545	Uric acid: DB08844
214	827.2	459.206	461.212	225.148	51200.1	1	1	Unidentified							-0.1395	0.259	0.255	-0.133	0.0045	-0.1665	0.2545	0.2385
215	827.2	342.18	344.188	108.122	7202	1	1	Unidentified							-0.144	-0.0005	0.0265	-0.0625	0.0315	0.326	-0.007	-0.028
216	826.2	453.072	455.077	219.013	45545.1	1	1	Unidentified							-0.321	-0.606	1.533	0.9155	-0.582	-0.322	-0.3965	3.289
217	828.3	480.18	482.186	246.121	407210	1	1	Tier 1		HMDB0028925	Leucyl-Aspartate		0.54	1.6	-0.0565	-0.005	0.1625	-0.0965	-0.026	-0.068	0.1295	-0.022
218	847.8	362.576	364.583	128.518	10722.6	1	1	Unidentified							0.086	0.5485	0.0495	-0.1075	0.5215	0.235	0.6295	-0.117
219	831.3	473.184	475.19	239.126	6316.5	1	1	Unidentified							-0.17	-0.411	-0.2665	-0.301	-0.3695	-0.365	-0.3065	-0.357
220	839.6	537.201	539.208	303.143	67251.9	1	1	Tier 3 zero-reaction				1			0.271	0.1595	0.262	-0.0915	0.088	-0.0775	0.3325	0.1965	Scopolamine: DB00747
222	846.8	582.19	584.197	348.132	7678.15	1	1	Unidentified							0.017	0.043	0.588	0.232	0.294	-0.06	0.3175	0.556
223	844.7	423.161	425.167	189.103	11815.5	1	1	Unidentified							0.059	0.376	0.789	0.415	0.2765	0.115	0.589	0.627
224	845.8	358.041	360.047	123.983	17369.8	1	1	Unidentified							0.0265	0.2745	1.949	0.6415	0.328	-0.154	0.789	1.003
225	848.9	551.216	553.224	317.157	4262.65	1	1	Unidentified							0.192	0.0285	0.0435	-0.22	-0.0365	-0.209	0.1585	-0.007
226	842.7	317.131	319.137	83.0729	465081	1	1	Unidentified							1.894	0.883	1.7045	1.1805	2.1765	2.4775	2.05	1.1595
227	842.6	537.201	539.208	303.143	28461.5	1	1	Tier 3 zero-reaction				1			0.2715	0.168	0.2615	-0.092	0.0875	-0.078	0.334	0.196	Scopolamine: DB00747
228	843.6	362.576	364.583	257.036	35140.9	2	2	Unidentified							0.086	0.5445	0.0495	-0.11	0.5215	0.235	0.6295	-0.117
229	842.6	514.113	516.119	280.055	6064	1	1	Unidentified							-0.031	0.013	1.1505	-0.011	0.2175	-0.0965	-0.07	-0.1605
230	848.8	279.115	281.122	45.0572	30138	1	1	Tier 2	C00797	HMDB0013231	Isomer 1 of Ethylamine		2.42	141	-1.085	-0.927	-0.594	-0.766	-0.9455	-1.5435	-1.2225	-1.0695
231	848.3	564.18	566.186	330.122	5725.65	1	1	Unidentified							-0.0085	0.024	0.5815	0.2415	0.27	-0.09	0.2725	0.492
232	844.2	408.566	410.572	349.016	3307.12	2	2	Unidentified							0.1155	0.502	-0.085	-0.235	0.3585	0.1095	0.5475	-0.2795
233	848.9	525.135	527.144	291.077	4230.33	1	1	Tier 2			Hawkinsin		1.12	3.4	0.032	0.1775	0.1485	0.1645	0.229	0.102	0.132	0.218
234	848.8	366.064	368.071	132.006	5915.31	1	1	Tier 2	C03981		2-Hydroxyethylenedicarboxylic acid		0.27	25.5	-0.9095	-0.542	1.558	0.115	0.133	-0.775	0.3475	-0.512
235	846.3	582.191	584.197	348.132	13276.2	1	1	Unidentified							0.017	0.043	0.588	0.232	0.294	-0.06	0.317	0.556
236	846.7	391.18	393.186	157.121	63026.8	1	1	Unidentified							0.538	0.324	0.78	0.838	0.7765	1.0485	0.769	0.6755
237	853	534.13	536.135	300.071	3509	1	1	Tier 2			Isomer 1 of Carboxytolbutamide		12.23	189.9	-0.172	-0.32	0.3125	0.1395	-0.012	-0.369	0.187	0.336
238	848.3	348.174	350.18	114.115	9651.78	1	1	Unidentified							1.562	0.7605	1.934	1.7305	2.3045	2.627	1.993	1.639
239	848.8	338.127	340.134	104.068	28197.2	1	1	Unidentified							-0.0105	0.3105	0.2975	0.1965	-0.0025	0.0835	0.3215	0.2945
240	848.9	566.143	568.149	332.085	2124.33	1	1	Unidentified							0.944	-0.19	-0.123	-2.002	-0.9175	1.1385	-1.729	-3.3975
241	850.9	415.118	417.125	181.06	67600.4	1	1	Tier 2			8-Hydroxy-7-methylguanine		0.77	52.3	0.1595	0.141	0.4015	0.273	0.048	0.143	0.127	-0.007
242	856	265.1	267.107	31.0418	3.31246e+06	1	1	Tier 2	C00218		Methylamine		1.4	65.3	0.146	0.197	0.1935	-0.089	0.207	0.1275	0.342	0.3205	DB01828
243	854.5	402.086	404.093	168.028	594657	1	1	Tier 3 zero-reaction				1			-0.003	-0.0445	0.104	0.06	0.03	-0.024	0.1065	0.155	Uric acid: DB08844
244	865.3	337.122	339.128	103.063	1.01857e+07	1	1	Tier 1	C00053		3-Aminoisobutanoic acid		0.39	8.6	-0.0015	0.1745	0.192	0.163	0.034	0.0575	0.245	0.2825
246	861.2	337.121	339.128	103.063	10185726	1	1	Tier 1	C03665		2-Aminoisobutyric acid		1.04	3.3	0.005	0.215	0.222	0.161	0.0445	0.0645	0.255	0.2995	DB02952
249	868.4	337.122	339.128	103.063	10185726	1	1	Tier 1	C02356		Alpha-aminobutyric acid		0.48	13.3	0.028	0.244	0.397	0.167	0.144	0.186	0.275	0.339	DB04454
250	874.6	453.072	455.077	219.013	122580	1	1	Unidentified							-0.34375	-0.2765	1.8795	1.233	-0.3075	-0.307	-0.3015	3.928
251	874.6	481.073	483.079	247.015	29515.5	1	1	Tier 2		HMDB62547	2-Hydroxyacetaminophen sulfate		0.07	27.2	0	0	3.0525	1.5925	0.1385	0.366	0.5395	1.773
252	878.6	368.115	370.122	134.056	98957.8	1	1	Tier 3 zero-reaction				5			-0.0555	-0.024	1.084	-0.135	0.116	-0.3005	1.0645	1.4865
253	867.4	441.114	443.121	207.056	355847	1	1	Tier 2			(2R,2'S)-Isobuteine		1.07	76.6	-0.133	-0.1395	-0.135	-0.037	-0.145	0.023	0.6525	-0.045
255	880.8	455.13	457.136	221.072	627612	1	1	Unidentified							0.0095	0.4105	0.425	0.2815	0.4585	0.2395	0.1275	0.5255
256	880.8	460.14	462.149	226.082	41706.8	1	1	Tier 2	C00931		Porphobilinogen		29.76	21.4	0.231	-0.4975	0.0225	-0.5315	-0.4575	-0.013	0.0115	-0.429	DB02272
257	888	418.563	420.567	369.01	9537.5	2	2	Unidentified							0.0975	0.1105	0.1665	0.1175	0.137	0.085	0.1915	0.141
260	883.9	453.168	455.175	219.11	114876	1	1	Tier 2	C00371		Zeatin/cis-Zeatin		3.92	128.6	0.1965	0.315	1.553	1.0545	0.5715	0.087	0.5455	0.521	DB11337
261	888.9	354.063	356.07	240.009	15480.3	2	2	Unidentified							0.2575	0.5015	1.283	0.52	1.011	0.1925	1.608	0.7605
262	888	473.06	475.065	239.002	3346.33	1	1	Unidentified							0.156	0.2825	0.267	0.2725	1.1805	0.0345	0.7515	0.3925
263	886.4	707.119	711.132	240.009	3653.75	1	2	Unidentified							0.335	0.5685	2.174	0.6975	1.606	0.205	1.6655	0.975
264	898.2	480.18	482.186	246.121	134299	1	1	Tier 1		HMDB0028756	Aspartyl-Isoleucine		0.41	0.6	-0.125	-0.143	0.1555	-0.238	-0.189	-0.256	0.095	-0.04
265	892	514.162	516.17	280.103	47320.9	1	1	Tier 2			L-beta-aspartyl-L-phenylalanine		5.05	19	-0.044	-0.0255	0.59	-0.0965	-0.1155	-0.1875	0.0925	0.1885
266	893.1	376.085	378.094	142.027	25416.8	1	1	Tier 3 zero-reaction				3			-0.1015	-0.154	0.0265	-0.1175	-0.1215	-0.203	-0.02	-0.201
267	892.1	453.206	455.212	219.148	3031	1	1	Unidentified							-0.096	-0.0245	0.1965	-0.1175	0.244	-0.1565	-0.149	0.2525
268	894.2	546.165	548.171	312.107	16508.2	1	1	Tier 3 zero-reaction				1			0.0115	0.1275	0.8815	0.1195	0.191	0.191	1.088	0.03
269	911.7	369.093	371.101	135.035	109652	1	1	Tier 1	C22040		Methylcysteine		0.73	8.6	0.0525	-0.0155	0.1905	0.074	0.041	-0.072	0.0215	0.373	DB02216
270	892.1	468.078	470.084	234.02	16029.4	1	1	Unidentified							-0.2825	-0.3955	-0.209	-0.372	-0.623	0.0375	-0.01	-0.2525
271	898.2	430.099	432.105	196.04	19412.2	1	1	Unidentified							-0.139	-0.0575	0.358	0.0135	0.244	-0.0475	0.195	-0.0475
272	900.4	358.121	360.128	124.063	73614.3	1	1	Tier 3 zero-reaction				1			-0.2115	0.314	0.498	-0.132	0.525	0.2205	0.3415	0.2835
274	899.3	310.074	312.08	76.0156	31556.4	1	1	Tier 3 zero-reaction				1			-0.1975	-0.381	0.746	0.1835	0.167	-0.1835	0.444	-0.0115	Glycolic acid: DB03085
276	906.5	482.057	484.063	247.999	77055.7	1	1	Tier 2			Homogentisic acid 2-O-sulfate		0.59	20.2	-0.105	-0.347	0.0685	-0.175	-0.2545	0.197	0.363	0.015
277	903.9	396.111	398.118	162.053	24209.8	1	1	Tier 3 zero-reaction				5			-0.2795	0.538	0.7625	-0.3055	-0.339	-0.605	0.2065	0.303	3-Hydroxymethylglutaric acid: DB04377
279	903.4	537.201	539.207	303.143	2824.42	1	1	Tier 2			Tryptophyl-Valine		28.85	200.5	0.3075	0.173	0.242	-0.0925	0.138	-0.096	0.396	0.154
280	909.5	494.057	496.064	259.999	3346.6	1	1	Tier 2			2-Hydroxy-3-(4-hydroxyphenyl)propenoate O-sulfate		0.36	32.2	0.104	0.2615	0.4115	0.6055	-0.079	0.264	0.248	0.171
281	903.9	295.11	297.118	61.0521	5459	1	1	Tier 3 zero-reaction				1			0.088	0.0415	0.1775	0.1915	-0.0035	0.034	0.2405	0.327	Ethanolamine: DB03994
284	913.7	393.148	395.154	159.089	65464.5	1	1	Tier 2	C10850		Calystegin A3		0.59	39.9	0.1805	0.4075	0.852	0.2415	0.363	0.1565	0.39	0.6415
285	895.2	480.18	482.186	246.121	485785	1	1	Tier 1		HMDB0028757	Aspartyl-Leucine		0.91	3.3	-0.151	-0.1845	0.1455	-0.2925	-0.267	-0.311	0.081	-0.058
286	911.7	437.164	439.169	203.106	7760	1	1	Tier 2	C00977		Tryptophanamide		0.18	134.2	-0.0395	-0.9365	-0.7185	1.1985	-0.0585	1.082	-0.504	-0.973	DB04537
288	999.3	371.073	373.079	137.015	25441.3	1	1	Unidentified							-0.4485	-0.443	0.78	-0.3575	-0.677	-0.5405	-0.5095	-0.6325
289	936.3	550.138	552.144	316.079	10201.7	1	1	Tier 2	C17935		Cysteinyldopa		11.99	104.2	-0.1225	-0.266	-0.245	-0.46	-0.1855	-0.3445	-0.143	0.1135
290	913.7	355.109	357.116	242.101	72857.9	2	2	Tier 3 zero-reaction				1			0.11	0.0405	0.5865	0.119	0.0725	0.011	0.183	0.507	Equol: DB11674
291	918.9	478.2	480.207	244.142	107412	1	1	Tier 2			Isoleucyl-Hydroxyproline		0.16	19.5	-0.304	-0.1775	-0.131	-0.235	-0.388	0.472	-0.1155	-0.098
292	917.8	296.095	298.101	62.0368	13601.5	1	1	Unidentified							0.001	0.1165	0.368	0.288	0.154	0.065	0.6615	0.348
293	919.9	386.091	388.098	152.033	729971	1	1	Tier 3 zero-reaction		HMDB00292 HMDB00786 HMDB01182	Xanthine Oxypurinol 6,8-Dihydroxypurine	3			0.4725	0.6315	0.881	0.813	3.461	0.4945	0.7805	0.8075	1. Xanthine: DB02134 2. Oxypurinol: DB05262
294	910.7	433.088	435.095	199.03	6418.3	1	1	Tier 3 zero-reaction				2			-0.316	-0.189	1.188	0.6655	0.0485	0.413	0.087	0.535
296	925.1	512.185	514.191	278.126	64564.9	1	1	Tier 2			L-phenylalanyl-L-hydroxyproline		0.67	85.3	-0.303	-0.208	-0.2335	-0.237	-0.443	0.6085	-0.207	-0.1075
297	929.1	279.116	281.122	45.0573	31440.5	1	1	Tier 2	C00797	HMDB0013231	Isomer 2 of Ethylamine		1.96	80.2	-1.084	-0.9555	-0.5955	-0.7865	-0.9685	-1.561	-1.243	-1.092
298	922	378.628	380.634	144.569	10260.3	1	1	Unidentified							-0.1925	0.1105	0.8265	-0.157	0.323	-0.5545	0.935	1.1905
300	923	564.152	566.16	330.094	13255.6	1	1	Unidentified							-0.154	0.0175	0.5315	-0.0075	-0.1435	0.3425	0.3525	-0.1255
302	923	552.117	554.124	318.059	13651.7	1	1	Tier 3 zero-reaction				1			-0.3945	-0.1885	-0.0125	-0.4705	-0.413	-0.6325	-0.0875	-0.3665
303	927.7	480.143	482.149	246.085	30176.2	1	1	Tier 3 zero-reaction		HMDB00497 HMDB11160	5,6-Dihydrouridine L-alpha-Aspartyl-L-hydroxyproline	2			0.3725	-0.0645	3.0545	1.2005	1.5295	-0.28	1.3275	2.064
304	927.9	447.108	449.115	213.05	9250.6	1	1	Unidentified							0.083	0.6175	0.68	1.2735	0.7925	0.7855	0.4585	3.3415
305	929.7	459.07	461.077	225.012	10690.7	1	1	Unidentified							-0.1585	-0.237	0.519	-0.244	-0.194	-0.2265	0.18	-0.0175
306	933.3	488.184	490.191	254.126	133065	1	1	Tier 2			L-Furosine		1.14	86.1	-0.2065	-0.3015	-0.1795	-0.329	-0.285	-0.4815	-0.2035	-0.0635
308	930.2	450.204	452.212	216.146	10180.1	1	1	Tier 2			Valyl-Valine		2.96	106.2	-0.0365	-0.0335	0.127	-0.0345	0.765	-0.1355	0.0145	0.1345
309	932.3	465.205	467.211	231.146	4489.5	1	1	Tier 3 zero-reaction				2			-0.0545	-0.0045	0.039	-0.006	0.316	-0.039	0.0895	0.186
310	935.4	498.052	500.058	263.994	8296.6	1	1	Tier 2		HMDB60005	Methylgallic acid-O-sulphate		0.43	125.7	-1.132	-0.791	-0.7215	-1.4545	-1.046	-1.1445	-1.302	-1.1675
311	936.4	543.227	545.234	309.169	3647	1	1	Tier 2			Isomer 1 of Lysyl-Tyrosine		0.42	34.2	-0.1675	-0.1425	0.05	-0.0415	-0.101	-0.073	0.0485	0.384
312	934.4	504.616	506.623	270.558	5429.33	1	1	Unidentified							0.0205	0.0665	0.3485	0.118	0.1145	0.017	0.1675	0.1
313	933.3	518.196	520.201	284.138	4669.5	1	1	Tier 3 zero-reaction				1			-0.424	0.157	-0.6675	-0.5575	-0.475	-0.6305	-0.5475	-0.6705
314	942.6	473.086	475.093	239.028	14142.4	1	1	Unidentified							0.0675	0.2045	0.246	0.055	-0.0295	0.026	0.4125	0.096
315	938.2	454.063	456.069	220.004	212205	1	1	Tier 2	C07647		Phosphoramide mustard		23.85	46.7	-0.3455	-0.874	-0.7425	-1.116	-0.468	-0.645	-0.617	-0.005
317	939.4	396.637	398.644	162.579	17406.8	1	1	Unidentified							-0.052	0.0195	0.417	0.0805	0.026	0.018	0.103	0.258
319	941.1	521.159	523.165	287.101	3248.33	1	1	Unidentified							0.249	0.1905	0.394	0.212	0.113	-0.187	0.6635	0.225
320	939.5	477.164	479.17	486.211	6738.67	2	2	Tier 3 zero-reaction				1			-0.054	-0.007	0.23	0.024	-0.05	0.068	0.0145	0.092
321	939.5	415.095	417.102	181.037	78354.3	1	1	Tier 2	C06050		2-Methyl-3-hydroxy-5-formylpyridine-4-carboxylic acid		1.06	149.1	-0.2735	-0.402	-0.077	-0.2575	0.177	-0.21	-0.188	0.077
322	957	399.1	401.107	165.042	578176	1	1	Tier 2	C06052		5-Pyridoxolactone		1.49	178.1	0.1565	0.4465	0.5665	0.1225	0.407	0.3275	0.4035	0.1275
323	905.5	445.091	447.098	211.033	4443.67	1	1	Tier 3 zero-reaction				1			-0.255	0.1435	-0.0175	-0.0495	0.252	-0.09	0.5285	-0.295	Phosphocreatine: DB13191
324	940	440.096	442.102	412.075	6457.5	2	2	Unidentified							-0.0585	0.046	0.2695	0.4465	0.1365	-0.072	0.108	1.606
325	967.3	286.03	288.036	51.9715	323434	1	1	Unidentified							0.0735	0.105	0.375	0.199	0.189	0.0275	0.2535	0.2915
326	945.7	313.064	315.07	79.0057	4484.33	1	1	Unidentified							-0.161	-0.281	0.507	-0.2695	-0.0495	-0.105	-0.2525	0.973
327	944.6	355.091	357.098	242.066	38130.5	2	2	Tier 2	C03366		5-Phosphooxy-L-lysine		0.85	57.4	-0.4935	-0.5805	-0.4035	-0.5275	-0.549	-0.503	-0.514	-0.34
328	947.7	551.151	553.161	317.093	3348.5	1	1	Unidentified							-0.044	-0.051	0.031	-0.137	0.051	-0.041	-0.0635	0.136
329	949.8	553.172	555.181	319.113	4146.25	1	1	Tier 1		HMDB0028764	Aspartyl-Tryptophan		6.22	6.1	-0.0325	0.082	0.0085	-0.032	-0.5285	-0.2055	0.049	-0.2995
330	942.5	396.135	398.142	324.153	119716	2	2	Tier 3 zero-reaction				1			-0.034	0.031	0.3585	0.066	0.009	0.0005	0.119	0.2495
331	948.7	629.21	633.223	162.1	20445.3	1	2	Tier 3 zero-reaction				1			-0.058	0.0075	0.392	0.076	0.046	0.0125	0.1025	0.2855
332	945.7	494.195	496.202	260.137	180764	1	1	Tier 1		HMDB0028823	Glutamyl-Leucine		0.55	2.7	0.15	0.2	0.297	0.1455	0.3135	0.279	0.311	0.107
333	945.7	592.148	594.155	358.09	24413.7	1	1	Tier 2			Dihydrocaffeic acid 3-O-glucuronide		0.24	5.6	0.089	0.1515	0.18	0.205	-0.0505	-0.101	0.3305	0.21
335	946.7	577.232	579.239	343.174	8839.3	1	1	Unidentified							-0.8735	-0.918	-0.43	-0.8655	-0.9015	-0.937	-0.751	-0.788
336	950.8	540.099	542.105	306.041	63689.5	1	1	Tier 2	C21107		4-(beta-D-Ribofuranosyl)phenol 5'-phosphate		18.21	110.8	0.1895	-0.5345	0.0645	-0.6075	-0.4645	-0.0145	0.0645	-0.4125
337	950.7	516.126	518.132	282.068	4526.67	1	1	Unidentified							0.6805	-0.0275	0.3475	-0.129	-0.05	1.0615	0.998	0.0645
338	951.9	482.093	484.1	248.035	7761.25	1	1	Unidentified							-0.291	-0.4175	-0.1465	-0.413	-0.689	-0.0035	0.5155	-0.2485
339	948.8	514.164	516.17	280.106	164019	1	1	Tier 1		HMDB0028760	Aspartyl-Phenylalanine		0.32	2.5	-0.03	-0.0335	0.622	-0.105	-0.0925	-0.165	0.116	0.215
340	948.8	522.089	524.095	288.03	13323.2	1	1	Tier 2			Isomer 1 of 5'-(3',4'-Dihydroxyphenyl)-gamma-valerolactone sulfate		0.14	70.4	0.132	-0.659	0.0685	-0.7275	-0.601	-0.012	-0.232	-0.209
341	957	468.042	470.048	233.983	15329.8	1	1	Tier 2			2,5-Dihydroxybenzoate 2-O-sulfate		0.42	66.4	0.086	0.4785	0.778	0.403	-0.0325	0.2035	0.3195	0.1465
342	957	449.137	451.144	215.079	7066.12	1	1	Tier 2	C08272		Kinetin		4.51	133.7	-0.0995	-0.0415	0.1035	0.09	0.074	-0.055	-0.106	0.091	DB11336
343	958.1	316.108	318.115	164.1	60928.6	2	2	Unidentified							-0.063	0.0135	0.4105	0.075	0.0235	-0.0085	0.0765	0.2375
344	957	315.108	317.115	162.1	547754	2	2	Tier 3 zero-reaction				1			-0.053	0.0105	0.371	0.062	0.0085	-0.003	0.079	0.265
345	962.2	436.19	438.196	202.131	287608	1	1	Tier 1		HMDB0028922	Leucyl-Alanine		1.05	19.2	0.242	-0.0235	0.4745	0.2985	0.0485	0.1815	0.3505	0.3665
346	958.6	416.116	418.122	182.058	33865.1	1	1	Tier 3 zero-reaction				6			0.327	0.138	0.3425	0.3125	0.045	0.0865	0.5285	0.2685
347	960	496.073	498.079	262.014	303619	1	1	Tier 2			Dihydrocaffeic acid 3-sulfate		0.79	44.4	0.331	0.218	0.5665	1.2695	0.1825	0.091	0.4245	0.412
349	958	362.153	364.159	128.094	2.172e+06	1	1	Unidentified							0.0365	0.0065	0.3015	0.104	0.214	0.038	0.226	0.301
350	960.1	433.089	435.095	199.03	23417	1	1	Tier 3 zero-reaction				2			-0.316	-0.189	1.188	0.6655	0.0485	0.413	0.087	0.535
351	959.1	562.131	564.138	328.073	9729.67	1	1	Tier 2			3,4-Dihydroxyphenylacetaldehyde 4-O-glucuronide		11.55	33.4	0.078	0.0845	0.853	0.6755	0.262	0.428	0.272	0.619
352	960.1	545.181	547.188	311.123	21462.5	1	1	Tier 3 zero-reaction				2			-0.058	0.087	0.17	0.055	0.07	0.024	0.105	0.238
354	964.2	397.134	399.142	326.151	15500	2	2	Unidentified							-0.025	0.1995	0.9585	0.0215	0.2135	0.568	0.3675	0.019
355	966.3	525.205	527.212	291.147	10455	1	1	Unidentified							-0.5515	-0.3685	-0.3445	-0.59	0.6145	-0.644	-0.1135	-0.247
357	967.3	387.135	389.142	306.154	7288.76	2	2	Unidentified							0.092	-0.131	0.005	0.2045	-0.1215	-0.043	-0.159	-0.175
359	932.3	455.13	457.137	221.071	11090.4	1	1	Unidentified							-0.005	0.1535	0.171	0.095	0.1305	0.0815	0.129	0.1115
360	968.8	279.116	281.122	45.0575	32236.3	1	1	Tier 2	C00797	HMDB0013231	Isomer 3 of Ethylamine		1.42	45.5	-1.0725	-0.9505	-0.5945	-0.78	-0.9565	-1.5555	-1.228	-1.0895
362	995.1	366.1	368.106	132.042	28998.1	1	1	Tier 3 zero-reaction				7			0.0355	0.3185	0.7295	0.3595	0.2875	0.044	0.5795	0.552	Glutaric acid: DB03553
363	980.6	430.099	432.104	196.04	7192.75	1	1	Tier 2	C04045		Isomer 1 of 3-(3,4-Dihydroxyphenyl)pyruvic acid		7.16	165.8	0.025	0.1775	0.9055	0.3735	0.818	0.4325	0.3225	0.5405
364	991	528.18	530.186	294.121	44315.2	1	1	Tier 1			Glutamyl-Phenylalanine		0.55	13.4	0.267	0.257	0.5275	0.2555	0.476	0.364	0.369	0.212
365	981.6	392.2	394.206	158.142	445999	1	1	Unidentified							-0.0295	0.2285	0.0335	0.0235	-0.417	-0.019	0.2275	-0.389
366	979.6	480.071	482.077	246.012	6486.86	1	1	Tier 3 zero-reaction				2			-0.0215	0.1345	-0.6035	0.0825	0.179	0.1285	0.312	1.0815	1. Isopentenyl pyrophosphate: DB04714 2. Dimethylallylpyrophosphate: DB01785
367	983.8	552.099	554.105	318.041	9387.83	1	1	Tier 3 zero-reaction		HMDB02755	Myricetin	1			1.488	-0.48675	-0.119	-0.532	0.0075	-0.0305	-0.3395	1.0095	DB02375
368	984.3	512.122	514.128	278.064	3603	1	1	Unidentified							-0.2695	-0.4125	0.067	-0.2645	-0.318	-0.532	0.0215	-0.044
370	986.7	279.116	281.122	45.0575	32682	1	1	Tier 2	C00797	HMDB0013231	Isomer 4 of Ethylamine		1.41	34.3	-1.0635	-0.934	-0.607	-0.758	-0.9585	-1.538	-1.2235	-1.081
371	984.8	309.09	311.095	75.0315	8385.2	1	1	Tier 3 zero-reaction				1			0.1455	-0.1045	0.144	0.0455	-0.101	-0.1245	0.043	0.0795	1. Glycine: DB00145
372	992.9	483.104	485.111	249.046	6793.33	1	1	Tier 3 zero-reaction				1			-0.2385	-0.12	0.1175	-0.2085	-0.1705	0.074	0.2265	0.086	1. Pyridoxine 5'-phosphate: DB02209
373	982.8	618.163	620.17	384.105	191240	1	1	Tier 2			5-(3',4'-Dihydroxyphenyl)-gamma-valerolactone-4'-O-glucuronide		1.08	20.5	0.719	-0.654	0.2655	-0.793	-0.631	0.122	-0.2235	-0.183
374	991	423.194	425.201	189.136	8930.25	1	1	Unidentified							-0.2815	0.01	0.113	-0.0865	0.1235	-0.174	0.1	0.127
375	994	485.11	487.116	251.052	4082.33	1	1	Unidentified							0.14	0.761	0.064	0.2205	0.83	0.4805	0.8335	1.5505
376	993.1	338.105	340.111	104.047	125895	1	1	Tier 3 zero-reaction				8			-0.0125	0.259	-0.323	0.485	0.7245	-0.343	0.896	1.25
377	995.7	366.1	368.107	132.042	33773.1	1	1	Tier 3 zero-reaction				7			0.037	0.302	0.702	0.3415	0.284	0.0195	0.546	0.5365	Glutaric acid: DB03553
378	994.1	335.142	337.148	101.083	170585	1	1	Tier 2	C12455	HMDB0012815	5-Aminopentanal		2.11	14.6	1.4605	0.7345	1.4475	0.872	1.683	2.266	1.663	0.911
379	999.1	485.044	487.05	250.986	6134.69	1	1	Unidentified							0.184	0.073	0.315	-0.139	0.301	0.197	-0.1015	-0.102
380	996.2	527.221	529.227	293.162	7886.25	1	1	Tier 2		HMDB304786	Isomer 1 of Lysyl-Phenylalanine		22.4	23.8	-1.6685	-1.5585	-1.4155	-1.687	-1.699	-1.29	-1.2925	-1.276
381	994.6	480.071	482.077	246.013	11419.1	1	1	Tier 3 zero-reaction				2			-0.02	0.135	-0.6035	0.0825	0.179	0.1285	0.312	1.0815	1. Isopentenyl pyrophosphate: DB04714 2. Dimethylallylpyrophosphate: DB01785
382	995.1	594.127	596.134	360.069	7930	1	1	Tier 2			3,4-Dihydroxymandelate 3-O-glucuronide		1.03	175.9	-0.7985	-0.313	-0.518	-0.7165	-0.2015	-0.638	-0.3	-0.879
383	1001.8	371.073	373.079	137.014	5032.62	1	1	Unidentified							0.0175	-0.0295	0.9875	0.091	-0.131	-0.0885	0.034	-0.1565
384	1000.3	392.2	394.207	158.142	22275.7	1	1	Unidentified							-0.0355	0.2415	0.0345	0.038	-0.4145	-0.0235	0.2105	-0.3965
386	1001.3	409.106	411.113	175.048	143340	1	1	Tier 2	C15996		7-Cyano-7-carbaguanine		4.04	42.8	-0.2545	-0.0465	0.5065	-0.176	-0.036	-0.31	-0.0665	0.179	DB03074
389	922	430.118	432.124	196.059	11708	1	1	Tier 3 zero-reaction				8			0.0295	0.12	0.2465	-0.348	-0.1335	-0.1945	-0.284	-0.1925	Gluconic acid: DB13180
390	1005.4	481.146	483.152	247.087	317037	1	1	Unidentified							0.2145	0.4305	-0.085	-0.1245	0.029	-0.152	-0.2795	0.053
391	1011.6	424.051	426.058	189.993	995159	1	1	Tier 2			Pyrocatechol sulfate		0.98	6.6	0.0345	0.276	0.382	0.753	-0.114	0.2055	0.319	0.2785
392	1008.5	351.137	353.144	117.079	5.09465e+06	1	1	Tier 1	C00183		Valine		1	9.7	-0.045	0.009	0.183	0.0165	-0.0215	-0.0335	0.1175	0.1795	DB00161
393	996.1	279.116	281.122	45.0575	63694	1	1	Tier 2	C00797		Isomer 5 of Ethylamine		1.33	15.8	-0.858	-0.8015	-0.413	-0.648	-0.772	-1.3035	-1.05	-0.8735
394	1011.6	344.095	346.101	110.036	191213	1	1	Tier 3 zero-reaction				2			0.022	0.407	0.1885	0.2785	0.059	0.282	0.31	0.162	1. Hydroquinone: DB09526 2. Pyrocatechol: DB02232
395	1017.8	494.058	496.065	259.999	26011.1	1	1	Tier 2			Caffeic acid 4-sulfate		0.18	41.8	0.2115	0.42	0.3625	0.326	-0.077	0.08	0.5715	0.165
396	1017.7	393.135	395.142	318.154	31398	2	2	Unidentified							-0.1615	-0.105	0.0925	-0.4265	-0.102	-0.357	-0.222	0.109
397	1017.8	369.112	371.119	135.054	512259	1	1	Tier 2	C00147		Adenine		1.39	76.1	0.0295	0.0585	0.199	0.17	0.071	0.042	0.159	0.178	DB00173
399	1023	483.161	485.168	249.103	43154.6	1	1	Tier 2			Cysteinyl-Lysine		24.14	104.5	0.079	0.3215	0.267	0.3195	0.3725	0.314	0.201	0.459
400	981.7	442.131	444.138	208.073	348856	1	1	Tier 2			4-Aminobenzoyl-(beta)-alanine		26.6	35.2	0.678	-0.4895	0.1495	-0.2875	-0.1365	0.1985	-0.034	0.0445
401	1031.1	457.106	459.113	223.048	35929.2	1	1	Tier 2	C05645		Isomer 1 of 4-(2-Amino-3-hydroxyphenyl)-2,4-dioxobutanoic acid		0.86	16.7	0.141	0.101	0.296	-0.2485	-0.2135	0.015	0.0835	0.085
402	1026	377.614	379.621	287.111	81157.7	2	2	Tier 3 zero-reaction				1			0.0175	0.072	0.359	0.1615	0.157	0.2035	0.229	0.3645
403	1034.3	279.116	281.122	45.0573	3.5784e+06	1	1	Tier 2	C00797		Isomer 6 of Ethylamine		1.94	1.3	-0.515	-0.643	-0.064	-0.432	-0.2325	-0.503	-0.419	-0.235
404	1025	522.088	524.094	288.03	202452	1	1	Tier 2			Isomer 2 of 5'-(3',4'-Dihydroxyphenyl)-gamma-valerolactone sulfate		0.92	12.2	0.018	-0.891	0.28	-0.996	-0.8295	-0.115	-0.812	-0.179
405	1031	496.073	498.079	262.014	40114.7	1	1	Tier 2			2-Hydroxy-4-methoxyacetophenone 5-sulfate		0.52	78.3	0.2525	0.1755	0.4445	1.054	0.088	0.0465	0.379	0.2895
407	1002.4	450.169	452.174	216.111	11334.5	1	1	Unidentified							-0.1215	0.4365	-0.251	-1.0225	-0.525	-0.556	-0.265	-0.124
409	1034.7	447.169	449.176	426.221	4643.33	2	2	Unidentified							-0.1105	-0.073	-0.0495	0.0255	-0.0455	-0.039	0.0245	0.016
410	1032.2	546.19	548.197	312.132	6232.43	1	1	Tier 3 zero-reaction				1			-0.041	0.065	0.151	0.037	0.019	-0.0115	0.067	0.2395	Olanzapine: DB00334
411	1032.2	513.689	515.695	279.631	4990.71	1	1	Unidentified							-0.302	-0.1205	-0.131	-0.303	-0.244	0.4085	-0.3255	-0.1625
412	1031.1	520.127	522.134	286.069	94190.8	1	1	Tier 2			3'-Methoxyfukiic acid		0.19	2.8	-0.0045	0.572	0.1785	0.083	0.1415	0.5975	0.2275	0.0495
413	1035.2	544.07	546.076	310.012	3430.25	1	1	Unidentified							-0.1945	-1.128	0.2245	-1.308	-1.072	-0.198	-1.149	-0.352
414	1033.3	514.162	516.171	280.103	5539.86	1	1	Tier 2			Isomer 1 of Aspartyl-Phenylalanine		4.87	61.5	-0.1425	-0.249	0.349	-0.35	-0.283	-0.189	-0.139	-0.115
415	1034.3	350.115	352.124	232.114	6153.44	2	2	Tier 2			N-Acetyl-N(omega)-Hydroxyarginine		4.15	146.3	-0.071	0.011	2.032	0.287	0.2945	0.2825	0.023	0.3905
416	1035.3	311.593	313.599	155.069	113787	2	2	Tier 3 zero-reaction				1			0.102	-0.011	0.0165	0.092	0.0785	0.08	0.0295	0.087	L-Histidine: DB00117
417	1042.5	346.085	348.091	112.027	3.5209e+06	1	1	Tier 1	C00106		Uracil		1.77	13.9	0.4945	0.5475	0.724	1.09	0.2435	0.445	0.76	0.436	DB03419
419	1042.5	479.22	481.227	245.162	22497.5	1	1	Tier 2			Isomer 1 of Lysyl-Valine		25	172.9	-0.005	0.111	0.185	0.026	0.166	-0.0195	0.0335	0.3425
420	1045.5	454.143	456.149	220.084	24378.4	1	1	Tier 2	C21777		Isomer 1 of 4-Hydroxy-L-tryptophan		0.51	32.5	-0.054	-0.1335	0.336	0.3465	0.1435	-0.0035	0.1915	0.1585
422	1053.9	385.089	387.097	151.03	22610.1	1	1	Unidentified							0.433	0.122	1.1005	0.428	0.1125	0.627	0.3165	0.384
424	1046.6	295.111	297.117	61.0522	4344.75	1	1	Tier 3 zero-reaction				1			0.062	0.0405	0.1605	0.173	-0.0155	-0.0025	0.1655	0.2475	Ethanolamine: DB03994
425	1051.2	329.613	331.622	191.108	6375.75	2	2	Tier 2			4-Hydroxycitrulline		27.07	87.2	-0.16	-0.2265	-0.8525	-0.483	-0.1575	-0.2655	-0.4125	-0.0545
426	1050.2	393.111	395.117	159.053	32663.3	1	1	Unidentified							-0.979	-1.7625	-0.3425	-1.7885	0.7555	-0.682	-0.9265	1.37
427	1046.6	479.093	481.099	245.035	4121	1	1	Unidentified							0.1465	-0.0195	0.2465	0.282	-0.1295	8.2185	0.42	-0.0765
428	1049.7	478.152	480.158	244.094	9926.4	1	1	Tier 2		HMDB31237	Isomer 1 of threo-Syringoylglycerol		2.54	165.1	0.073	0.008	0.0355	-0.0065	-0.0065	0.111	4.0775	0.05
429	1048.7	390.013	392.017	155.955	4225.1	1	1	Unidentified							1.7035	1.3405	2.375	1.6795	1.653	2.4925	2.5295	2.0535
430	1048.5	443.075	445.083	209.016	3431.5	1	1	Unidentified							0.953	-0.4965	-0.947	-1.0915	-0.7	0.321	0.159	-0.932
431	1050.8	463.062	465.069	229.004	30673.6	1	1	Tier 2			5,6-Dihydroxyindole 5-O-sulfate/5,6-Dihydroxyindole 6-O-sulfate		0.68	69.4	-0.1465	-0.0685	-0.0315	-0.0735	-0.038	2.163	0.87	0.731
432	1053.7	516.125	518.132	282.067	18232.5	1	1	Unidentified							0.2835	-0.342	0.3655	-0.3095	-0.15	-0.3555	-0.02	-0.0815
433	1056.9	506.148	508.154	272.089	3560.29	1	1	Tier 2	C06186		Arbutin		0.16	58	0.2745	0.7435	0.635	-0.1735	0.2025	-0.0065	0.666	0.6275	DB11217
434	1049.7	337.076	339.083	206.036	9355.72	2	2	Unidentified							0.054	0.074	0.0875	0.161	-0.005	-0.1365	0.084	0.0685
436	1050.8	538.138	540.144	304.08	12510.2	1	1	Unidentified							-0.038	0.019	0.409	-0.1175	0.037	0.006	0.344	-0.039
437	1056.4	458.066	460.072	448.015	9999.23	2	2	Unidentified							0.1135	0.5725	1.225	0.296	0.863	0.0735	0.9385	0.4895
438	1053.6	421.117	423.123	187.059	269897	1	1	Tier 3 zero-reaction		HMDB00734	Indoleacrylic acid	1			1.1275	1.0965	1.518	4.2625	1.1245	2.138	1.3575	1.315
439	1053.9	488.185	490.191	254.126	30383.9	1	1	Tier 2			L-Pyridosine		0.83	9.7	-0.066	-0.1055	-0.0695	-0.202	-0.154	-0.3775	0.031	-0.0475
440	1061.9	457.065	459.072	446.013	34371.9	2	2	Unidentified							0.1375	0.572	1.192	0.293	0.8345	0.0655	0.8805	0.4605
441	1056.4	472.165	474.171	238.107	4254	1	1	Tier 2			Isomer 1 of gamma-Glutaminyl-4-hydroxybenzene		23.57	20.5	-0.601	-0.3395	-0.745	-1.009	-0.7635	-0.1865	-0.628	-0.3535
442	1055.9	551.253	553.26	317.195	10834.2	1	1	Unidentified							-0.265	-0.136	2.8285	-0.0915	-0.3185	0.2685	-0.091	-0.1115
443	1052.8	502.163	504.17	268.105	4674.25	1	1	Tier 2			Seryltyrosine		2.16	181	0.4275	-0.1645	-0.452	-0.116	-0.3305	-0.4175	-0.571	-0.5765
444	1052.8	448.143	450.149	214.085	13801.7	1	1	Unidentified							0.0635	-0.0955	-0.1825	-0.159	-0.109	-0.042	1.017	-0.169
445	1059	429.111	431.118	195.053	608441	1	1	Tier 1	C07588		Salicyluric acid		1.24	16	-0.0525	-0.042	0.133	-0.4415	-0.406	-0.466	-0.394	-0.244
446	1053.3	457.567	459.573	223.508	10913	1	1	Unidentified							0.147	0.6195	1.281	0.311	0.9725	0.065	0.987	0.486
447	1059.8	364.067	366.073	130.009	131748	1	1	Unidentified							-0.057	0.078	-0.49875	0.0575	0.173	0.167	0.2655	1.09
448	1058.9	411.584	413.59	177.525	27955.6	1	1	Unidentified							0.242	0.2085	0.4535	0.1015	0.301	0.137	0.46	0.282
450	1065.2	580.146	582.155	346.088	11223.5	1	1	Tier 2			3,4-Dihydroxyphenylethyleneglycol 3-O-glucuronide		3.52	184.9	-0.555	-0.265	-0.254	-0.471	-0.717	-0.1135	2.169	-0.6745
451	1063	520.127	522.133	286.068	530017	1	1	Tier 2			Diphenol glucuronide		0.78	19.6	-0.099	0.433	0.0045	-0.143	0.434	0.855	0.154	-0.028
452	1061.1	400.106	402.113	166.048	2211923	1	1	Tier 3 zero-reaction				5			0.035	-0.042	1.06	-0.141	-0.0165	0.198	1.075	0.003
453	1064.1	421.646	423.653	187.588	10274.4	1	1	Unidentified							0.248	0.1005	0.3775	-0.014	0.1425	-0.0315	0.287	0.2905
454	1064	437.12	439.126	203.061	15111.7	1	1	Unidentified							0.0425	0.4175	0.3435	0.486	0.714	0.1795	0.1985	0.5135
455	1066.1	442.143	444.149	208.084	346250	1	1	Tier 1	C00328		Kynurenine		0.78	0.1	0.681	-0.2895	0.0075	0.604	-0.028	0.3715	0.252	-0.0265	DB02070
457	1072.4	534.143	536.15	300.085	21383	1	1	Tier 2		HMDB41849	Carboxytolbutamide		12.62	20.8	0.2215	0.372	0.424	0.003	0.116	0.352	2.0165	0.301
459	1068.3	438.086	440.093	204.028	7877.75	1	1	Unidentified							-0.0325	0.1165	0.2055	0.099	0.1335	0.054	0.0875	0.343
460	1067.2	349.158	351.164	115.099	30411.2	1	1	Unidentified							0.5965	0.2845	1.081	0.6215	0.7625	1.0065	0.827	0.7015
461	1069.2	447.103	449.109	426.089	17046.8	2	2	Tier 2	C05526		S-Glutathionyl-L-cysteine/Cysteineglutathione disulfide		0.84	16.1	-0.1135	-0.07	0.1445	0.1255	0.0005	0.398	-0.088	-0.039
463	1068.3	381.6	383.607	147.542	10358	1	1	Unidentified							0.129	0.259	1.078	0.542	0.1655	0.161	0.425	0.543
464	1080.6	355.079	357.085	121.021	7876.88	1	1	Tier 2	C00097		L-Cysteine/D-Cysteine		3.47	154.9	0.0975	-0.065	0.1205	-0.005	-0.0635	-0.1155	0.02	0.0735	1. D-Cysteine: DB03201 2. L-Cysteine: DB00151
465	1071.4	396.637	398.643	162.578	60303.7	1	1	Unidentified							-0.101	-0.045	0.201	-0.0095	-0.0295	0.079	0.0855	0.21
466	1074.4	397.125	399.131	163.066	2481727	1	1	Tier 2	C17213		Homomethionine		1.25	11.5	-0.0075	0.1765	0.1235	-0.0085	0.0355	0.108	-0.067	0.075
467	1076.5	438.148	440.154	204.089	6.08038e+06	1	1	Tier 1	C00078		Tryptophan		1.29	12.2	0.0045	0.006	0.0905	0.1105	-0.004	-0.1015	0.0845	0.3635	DB00150
468	1084.6	336.09	338.096	102.031	34517.9	1	1	Tier 3 zero-reaction				6			-0.8715	-0.724	0.6545	0.0245	-0.1605	-0.732	-0.1	-0.573	1. 2-Ketobutyric acid: DB04553 2. Acetoacetic acid: DB01762 3. Succinic acid semialdehyde: DBMET01476
469	1076.5	546.136	548.142	312.078	116404	1	1	Unidentified							-0.079	0.274	1.0445	0.6415	0.0605	0.2545	0.397	1.4075
470	1094	349.156	351.164	115.098	6486	1	1	Unidentified							0.6085	0.3125	1.1205	0.6655	0.806	1.061	0.846	0.724
471	1082.5	310.591	312.597	153.065	15173.2	2	2	Tier 3 zero-reaction				1			-0.002	-0.042	-0.9295	0.787	0.293	0.6755	-0.5185	-0.4435
472	1077.5	485.12	487.125	251.061	46944.9	1	1	Unidentified							0.198	0.0175	1.198	0.826	0.452	0.331	0.39	0.119
473	1077.5	340.067	342.073	106.008	250610	1	1	Unidentified							0.7765	0.169	2.307	1.123	0.545	0.279	0.955	1.876
474	1080.6	415.118	417.124	181.059	330890	1	1	Tier 2	C21065		7,8-Dihydroxanthopterin		1.28	111.3	0.4075	0.372	1.2145	0.7975	0.6405	0.0775	0.5325	0.8985
475	1079.6	529.2	531.207	295.142	27731.1	1	1	Tier 3 zero-reaction				1			-0.2515	-0.176	0.3485	-0.382	-0.067	-0.0085	-0.069	-0.0855	Sumatriptan: DB00669
476	1087.3	322.074	324.081	88.0159	12799	1	1	Tier 3 zero-reaction				2			-0.222	-0.3895	0.29	-0.454	-0.309	-0.666	-0.0225	-0.307	Pyruvic acid: DB00119
478	1084.7	544.174	546.181	310.116	9552.33	1	1	Tier 2			Isomer 1 of Glutamyl-Tyrosine		0.66	178.4	-0.008	-0.001	0.3935	0.0025	-0.007	-0.0375	0.0425	0.5485
479	1086.8	376.168	378.175	142.11	7060.58	1	1	Unidentified							0.2775	0.0865	0.455	0.202	0.119	0.541	0.542	0.304
480	1087.7	562.237	564.244	328.178	8129	1	1	Unidentified							0	0	0	0	0.8125	0	0	1.4815
481	1085.8	411.584	413.59	355.051	91468.5	2	2	Unidentified							0.251	0.217	0.4475	0.1015	0.305	0.14	0.4645	0.285
482	1086.8	495.161	497.168	261.103	21482.5	1	1	Tier 2			Glycyl-Tryptophan		16.66	34	-0.1785	0.9095	-0.049	-0.122	0.0155	0.1075	-0.1865	0.4445
483	1085.8	412.583	414.59	357.05	28336	2	2	Unidentified							0.2355	0.1865	0.4465	0.118	0.2735	0.145	0.509	0.268
485	1093	425.047	427.053	190.989	5174.2	1	1	Tier 2			p-Chlorobenzenesulfonamide		19.16	172.7	-0.436	-0.0025	-0.188	-0.418	-0.613	0.777	-0.148	-0.569
486	1085.8	484.152	486.159	250.094	6208.33	1	1	Tier 2			N2-Acetyl-L-Kynurenine		3.81	33.4	0.01	1.0455	1.603	-0.166	0.071	0.0465	0.804	1.7445
487	1088.9	457.088	459.093	223.03	5824.6	1	1	Unidentified							0.821	0.035	0.143	0.273	0.182	-0.3085	0.204	0.3755
488	1087.8	402.605	404.612	168.547	8822.67	1	1	Unidentified							0.003	-0.002	0.523	0.3515	0.078	0.0755	0.2475	0.4935
489	1094	498.052	500.058	263.994	75061.6	1	1	Unidentified							-1.2795	-0.955	-1.232	-1.8165	-1.228	-1.428	-1.7325	-1.589
490	1084.7	391.168	393.174	157.11	24522	1	1	Unidentified							-0.061	0.45	0.571	1.249	0.176	0.029	0.4265	0.153
491	1088.7	327.606	329.613	187.096	7851.5	2	2	Unidentified							-0.1455	0.0095	-0.0745	-0.2875	0.3555	0.381	-0.023	0.196
492	1092	546.136	548.142	312.078	270201	1	1	Unidentified							-0.0595	0.2795	1.164	0.815	0.0845	0.2595	0.2785	2.0895
493	1093	377.614	379.621	143.556	40571	1	1	Unidentified							0.032	0.0835	0.376	0.173	0.169	0.173	0.2675	0.404
494	1092	406.216	408.222	172.157	61380.6	1	1	Unidentified							-0.1535	-0.8055	0.15	-0.8775	-1.113	-0.722	-0.746	-1.096
495	1095	257.076	259.084	46.0362	28279.5	2	2	Unidentified							-0.012	0.601	-0.3475	-0.279	0.479	1.5075	-0.0755	-0.8015
496	1097	256.077	258.084	44.0368	227135	2	2	Unidentified							0.49	0.9835	-0.9885	-0.4795	0.697	1.545	0.178	-0.849
497	1098.1	279.116	281.122	45.0573	33962.3	1	1	Tier 2	C00797		Isomer 7 of Ethylamine		1.9	59.6	-0.74	-0.6635	-0.236	-0.528	-0.5825	-1.023	-0.8385	-0.647
498	1099.1	354.063	356.07	240.009	70512	2	2	Tier 2	C00491		Isomer 1 of Cystine		20.62	131.6	0.168	0.743	0.8885	0.311	1.0495	0.2155	1.0965	0.5415	DB00138
499	1093	514.164	516.17	280.105	951741	1	1	Tier 1		HMDB0028979	Methionyl-Methionine		26.64	5.5	-0.0695	-0.0695	0.866	-0.2665	-0.159	-0.0015	-0.0705	-0.1575
500	1094.8	546.136	548.142	312.078	118636	1	1	Unidentified							-0.079	0.274	1.0445	0.6415	0.0605	0.2545	0.397	1.3965
501	1048.7	429.145	431.153	390.174	7619.15	2	2	Unidentified							0.151	0.0235	0.278	0.0475	0.0925	0.045	0.1955	0.126
502	1097	521.106	523.111	287.047	8656.2	1	1	Unidentified							0.079	-0.2305	-0.212	-0.765	-0.5465	-0.765	-0.028	-0.765
504	1096.1	443.092	445.101	209.033	16307.5	1	1	Unidentified							0.2595	-0.0715	0.041	-0.138	-0.2585	0.1595	-0.1505	-0.1785
505	1099	391.047	393.054	313.977	10136.6	2	2	Unidentified							0.184	0.786	0.761	0.352	0.8275	0.1835	0.8695	1.1335
507	1098.1	484.073	486.079	250.014	11822.1	1	1	Tier 2	C16152		Blue pigment		17.11	50.5	-0.1565	0.123	0.344	0.2035	0.049	-0.177	1.4595	0.059
508	1097.1	437.21	439.216	203.152	35955.6	1	1	Unidentified							0.01	0.349	0.446	0.2695	0.411	0.145	0.1885	0.159
509	1099.2	321.114	323.12	174.111	115824	2	2	Tier 2	C00062		L-Arginine/D-Arginine		0.71	35.4	0.324	-0.043	1.4455	0.195	0.476	0.044	0.609	0.437	1. D-Arginine: DB04027 2. L-Arginine: DB17289
511	1116.5	484.19	486.197	250.131	4920.88	1	1	Tier 2	C03002		Isomer 1 of Paucine		1.23	119.7	-0.0255	0.0255	0.4285	0.312	-0.0265	0.064	0.595	0.031
512	1115.5	315.089	317.097	162.062	19635.2	2	2	Unidentified							0.115	0.239	0.5355	0.2205	0.1975	-0.299	0.3875	0.244
513	1105.3	401.065	403.072	167.007	132846	1	1	Unidentified							-0.062	-0.0775	-0.157	-0.2765	-0.121	-0.227	0.112	-0.218
514	1111.5	495.19	497.197	261.132	102394	1	1	Tier 3 zero-reaction				3			0.11	0.0505	0.2465	0.0155	0.046	0.017	0.4425	0.258
516	1110.5	380.163	382.17	146.105	28182.9	1	1	Tier 3 zero-reaction				4			0.119	0.04	0.195	0.0695	0.0575	-0.001	0.2995	0.196	1. D-Lysine: DB03252 2. L-Lysine: DB00123
517	1113.4	393.136	395.142	318.155	130710	2	2	Unidentified							-0.104	-0.119	0.0695	-0.226	-0.1615	-0.2	0.0165	0.244
518	1109.5	401.116	403.123	167.058	58419.9	1	1	Tier 1	C00250		Pyridoxal		1	9.5	0.1225	-0.038	1.3115	-0.071	0.0785	0.1585	0.854	-0.0365	DB00147
519	1110.5	364.624	366.631	261.132	1.47427e+06	2	2	Tier 2			N6-beta-Aspartyllysine		0.64	47.9	0.1605	0.1055	0.309	0.0795	0.1165	0.0675	0.453	0.2345
520	1112.6	438.067	440.073	204.009	345653	1	1	Unidentified							0.1935	0.123	0.4915	-0.005	-0.126	0.422	1.287	0.423
522	1114.1	358.11	360.117	124.052	48494.4	1	1	Tier 3 zero-reaction		HMDB00873 HMDB01398 HMDB11724	4-Methylcatecholl Guaiacol 4-Hydroxybenzyl alcohol	3			0.189	-0.04	0.433	-0.039	-0.014	0.4125	2.0675	0.2755	1. 4-Methylcatecholl: DB04120 2. Guaiacol: DB11359
523	1109.4	327.606	329.613	187.096	17651.6	2	2	Unidentified							-0.151	-0.016	-0.079	-0.2935	0.354	0.408	-0.0265	0.192
524	1112.6	729.245	733.259	262.136	6839.75	1	2	Tier 2	C01683		Nopalinic acid		26.63	122.7	0.087	0.0995	0.203	0.0425	-0.074	-0.159	0.585	0.302
525	1114.4	287.609	289.616	107.102	22428.2	2	2	Unidentified							0.7615	-0.532	0.7275	1.509	0.3205	0.085	-0.1225	-0.301
526	1114.5	327.623	329.63	187.13	12180.5	2	2	Unidentified							0.217	0.143	0.048	1.1325	0.03075	0.0365	-0.23375	1.4955
527	1096.1	578.133	580.139	344.074	15143.8	1	1	Tier 2			Homogentisic acid 2-O-glucuronide		0.06	145.7	0.51	0.515	1.45	0.2975	0.315	0.3005	0.695	0.0975
528	1115.5	374.615	376.621	140.556	38800.1	1	1	Unidentified							-0.018	0.1445	0.344	0.2825	0.128	-0.087	0.3015	0.506
529	1115.4	327.588	329.595	187.059	29465.5	2	2	Tier 3 zero-reaction				1			0.1455	0.18	0.355	2.189	0.0595	0.842	0.1435	0.223
530	1116.6	434.21	436.216	200.152	19524	1	1	Unidentified							0	0	0	0	6.364	0	0	0
531	1116.5	428.127	430.133	194.069	169421	1	1	Tier 3 zero-reaction				1			-0.115	-0.1865	0.4605	0.124	0.055	0.0755	0.36	-0.1585	4-Aminohippuric acid: DB00345
532	1116.7	430.096	432.103	196.037	29543.8	1	1	Tier 2	C04045	METPA0460	3-(3,4-Dihydroxyphenyl)pyruvic acid		0.09	46.1	-0.0145	0.2925	0.634	0.2465	2.01	0.1685	0.4275	0.4475
533	1115.6	445.106	447.111	211.048	7622	1	1	Tier 2	C08538	HMDB0029842	Betalamic acid		0.54	25.8	2.5955	-0.119	1.6065	-0.014	0.249	1.1045	2.9945	-0.9895
534	1114.6	474.169	476.175	240.111	44353.1	1	1	Unidentified							0.0585	0.0795	0.1135	0.02	-0.0765	-0.3645	0.0725	0.0945
535	1115.6	371.632	373.639	137.574	18654	1	1	Unidentified							0.1985	0.1435	0.2155	0.145	0.347	0.294	0.3425	0.026
536	1119.6	544.07	546.076	310.012	17456.5	1	1	Unidentified							0.676	-0.6355	-0.4955	-0.819	-0.585	0.573	0.412	-0.667
537	1112.6	442.131	444.138	208.073	91637.5	1	1	Tier 2	C05647		Formyl-5-hydroxykynurenamine		26.57	29.9	0.406	-0.27	-0.035	-0.194	0.1125	0.435	0.282	0.045
538	1115.6	382.648	384.655	297.18	47694.5	2	2	Unidentified							0.087	0.113	-0.3385	-0.5255	0.065	0.2425	0.2575	0.3775
539	1118.6	531.238	533.245	297.18	5917.08	1	1	Unidentified							-0.1565	-0.273	0.008	-0.1115	-0.126	-0.2975	-0.1725	-0.1265
540	1118.2	475.091	477.094	241.032	6014.25	1	1	Unidentified							-0.2	-0.0795	-0.134	-0.359	0.0805	-0.6055	-0.045	-0.2085
541	1112.6	522.088	524.095	288.03	820481	1	1	Tier 2			5'-(3',4'-Dihydroxyphenyl)-gamma-valerolactone sulfate		0.47	69.9	0.7415	-0.6325	-0.482	-0.8825	-0.5875	0.5235	0.444	-0.6555
542	1118.7	389.62	391.627	155.561	16359.7	1	1	Unidentified							0.029	0.148	0.7755	0.383	0.3035	0.053	0.4495	0.542
543	1116.7	526.164	528.17	292.106	31664.2	1	1	Tier 3 zero-reaction				1			-0.052	0.172	0.267	0.0265	0.0985	0.078	0.018	0.232
544	1120.3	543.216	545.222	309.157	10961.1	1	1	Tier 2			Lysyl-Tyrosine		21.53	187.6	0.678	0.333	0.624	-0.022	0.2705	0.3175	1.418	0.6475
545	1119.6	421.619	423.626	187.561	38267.9	1	1	Unidentified							-0.158	-0.2675	0.1005	-0.1705	-0.1525	-0.3535	-0.1895	0.2015
546	1119.8	433.153	435.162	199.095	9555.67	1	1	Unidentified							-0.202	0.008	-0.298	-0.2055	-0.2995	-0.3895	-0.2245	-0.3255
547	1120.8	448.189	450.196	214.131	14174.4	1	1	Tier 1		HMDB0029030	Prolyl-Valine		2.05	28.2	-0.057	0.068	0.019	-0.037	-0.035	0.001	0.074	-0.017
548	1125.8	428.127	430.134	194.069	308847	1	1	Tier 3 zero-reaction				1			-0.0795	-0.2015	0.676	0.19	0.1325	0.112	0.3615	0.004	4-Aminohippuric acid: DB00345
549	1123.9	307.111	309.117	73.0525	14409.9	1	1	Tier 2	C01888		Aminoacetone		1.03	186.7	0.122	0.476	0.172	0.03	0.099	0.119	0.259	0.725
550	1109.5	349.158	351.164	115.099	12766.6	1	1	Unidentified							0.816	0.385	1.3375	0.9555	1.0845	1.505	1.2285	1.035
552	1129	474.122	476.128	240.063	13041.8	1	1	Unidentified							0.331	0.109	0.354	0.2655	0.0295	0.2125	0.467	0.3005
553	1124.9	563.133	565.139	329.075	54677.9	1	1	Unidentified							0.0535	0.4785	0.5475	0.249	0.319	0.3975	0.354	0.2105
554	1125.9	313.111	315.117	158.105	123712	2	2	Unidentified							0.1525	-0.0345	0.0305	-0.129	0.0765	0.0265	0.105	0.0315
555	1133.2	281.122	283.129	47.0637	9555.23	1	1	Unidentified							0.0775	0.153	-0.1345	0.028	0.1335	0.0125	0.193	-0.1145
556	1137.3	400.084	402.091	166.026	263890	1	1	Tier 2	C03590		4-Hydroxyphenylglyoxylic acid		1.49	139.5	0.125	0.24	0.738	1.3945	0.1855	0.274	0.3755	0.134
557	1133.2	580.221	582.227	346.163	7666.44	1	1	Unidentified							0.0255	0.1355	2.06	-0.081	-0.356	0.098	-0.3605	-0.114
558	1153.8	327.606	329.612	187.095	35173.1	2	2	Unidentified							-0.078	-0.0055	-0.071	-0.0645	0.2905	0.363	-0.0445	0.112
559	1134	334.116	336.123	200.116	41192.8	2	2	Unidentified							-0.029	0.1245	0.077	-0.001	-0.0505	-0.064	-0.0455	0.417
560	1130.6	291.116	293.122	57.0575	79738.4	1	1	Unidentified							1.21	0.1395	2.0385	0.054	0.0825	0.1	-0.0915	-0.086
561	1125.9	486.168	488.176	252.11	8793.44	1	1	Tier 2			Alanyl-Tyrosine		2.51	93.3	0.01	-0.054	0.5485	0.021	0.0435	0.025	0.0845	0.196
562	1133.2	379.132	381.139	290.148	89992.1	2	2	Unidentified							0.028	0.0925	0.1555	-0.014	0.0805	0.169	0.014	0.381
563	1125.9	424.051	426.058	189.993	210217	1	1	Tier 2	C06336		3-Sulfocatechol		1.11	99.5	-0.3385	0.066	-0.2455	-0.5385	-0.216	0.719	-0.235	-0.498
564	1132.1	322.083	324.09	176.05	5221.6	2	2	Tier 3 zero-reaction				1			0.2925	0.037	0.183	0.326	-0.235	1.2745	-0.029	-0.1695
565	1136.1	592.148	594.155	358.09	4885.68	1	1	Tier 2			Isomer 1 of Dihydrocaffeic acid 3-O-glucuronide		0.41	160.5	0.0775	0.698	0.494	0.019	0.332	0.1835	0.2825	0.6615
566	1128	507.161	509.168	273.103	18654.6	1	1	Tier 3 zero-reaction				1			0.0275	0.3145	0.275	0.185	0.3105	0.1425	0.039	0.4185
567	1127	593.264	595.27	359.205	3564.27	1	1	Unidentified							0.145	0.0775	0.294	0.0145	0.096	0.0085	0.162	0.1825
568	1131.1	371.632	373.639	275.148	161275	2	2	Tier 2			Epsilon-(gamma-Glutamyl)-lysine		0.53	21.1	0.201	0.182	0.3045	0.142	0.4315	0.368	0.2885	0.044
569	1118.7	548.122	550.128	314.064	7787.8	1	1	Tier 2			Gentisate aldehyde 2-O-glucuronide		0.58	92.3	0.5645	0.4565	1.241	0.2425	0.062	0.39	0.5125	0.156
570	1129.5	388.608	390.615	154.55	8441.85	1	1	Unidentified							0.077	0.0315	0.536	0.4045	0.074	0.0455	0.187	0.6075
571	1129	598.231	600.237	364.173	3739	1	1	Unidentified							0.137	0.1065	2.1165	-0.0115	-0.3385	0.164	-0.2605	-0.099
572	1132.1	366.595	368.601	265.073	38038.5	2	2	Unidentified							0	0.1375	0.7865	0.326	0.1245	0.062	0.2375	0.483
573	1169.2	380.133	382.139	292.149	14005.4	2	2	Tier 3 zero-reaction				1			0.0085	0.1005	0.2155	-0.036	-0.053	-0.03	0.071	0.295
574	1136.3	509.207	511.213	275.148	10722.8	1	1	Tier 3 zero-reaction				2			0.189	0.1895	0.31	0.151	0.545	0.319	0.2505	0.14
575	1131.1	401.617	403.622	167.559	5270.4	1	1	Unidentified							-0.2255	-0.107	-0.0675	-0.095	-0.155	-0.178	-0.0525	-0.104
576	1135.1	554.177	558.191	87.0679	3254.8	1	2	Tier 3 zero-reaction				1			-0.295	1.045	1.0685	0.5755	-0.5835	0.1915	0.8225	0.3035
577	1136.1	608.144	610.15	374.085	4756.2	1	1	Tier 2			N-Desmethylzopiclone		6.89	187.1	0.226	0.5395	0.842	0.1975	0.567	0.274	1.0005	0.314
578	1135.2	388.137	390.144	308.158	803044	2	2	Unidentified							-0.0265	-0.005	-0.017	-0.136	-0.1115	-0.181	-0.107	0.119
579	1136.8	382.58	384.586	148.522	3207	1	1	Unidentified							-0.0035	0.1415	0.2235	0.5455	0.1485	0.356	0.203	0.118
580	1135.2	472.051	474.057	237.993	11206.5	1	1	Unidentified							0.788	0.4935	-2.4375	1.022	0.8775	0.8885	1.793	2.4365
581	1141.9	399.137	401.143	165.078	5607301	1	1	Tier 1	C00079		Phenylalanine		1.65	5.5	0.0135	-0.0225	0.1805	0.0545	0.034	-0.1075	0.0875	0.3445	DB00120
582	1148.6	391.168	393.174	157.11	71726.3	1	1	Unidentified							0.0195	0.5635	0.757	2.146	0.294	0.114	0.2795	-0.181
583	1139.3	578.133	580.139	344.074	51530.5	1	1	Tier 2	C20637		5-[[(4,7-Dihydroxy-2-oxo-2H-1-benzopyran-3-yl)amino]carbonyl]-4-methyl-1H-pyrrole-3-carboxylic acid		16.73	112.2	0.517	0.5195	1.457	0.299	0.32	0.3	0.6985	0.102
584	1150.7	500.221	502.227	266.163	51727.7	1	1	Tier 2		HMDB01924	Atenolol		0.3	50.5	0	6.833	5.158	0	0	0	0	0	DB00335
585	1150.5	391.168	393.174	157.11	148133	1	1	Unidentified							0.1705	0.5155	0.7185	2.6815	0.3105	0.307	0.647	0.085
586	1154.8	442.131	444.137	208.073	22773.9	1	1	Tier 2	C05647		Isomer 1 of Formyl-5-hydroxykynurenamine		26.67	2.2	0.695	-0.372	-0.158	-0.738	-0.4365	0.55	0.707	-0.321
587	1151.7	360.101	362.107	126.042	237208	1	1	Tier 1	C00178		Thymine		1.23	24.3	0.271	0.321	0.279	0.2035	0.152	0.1265	0.2965	0.2905	DB03462
588	1123.9	387.099	389.106	153.041	44802.3	1	1	Tier 2	C12115		Isomer 1 of 3-Amino-4-hydroxybenzoic acid		4.38	27.2	0.0675	0.7155	0.133	0.1985	0.6325	0.2825	0.3035	0.4125
589	1153.8	280.122	282.128	46.0634	107228	1	1	Unidentified							0.161	1.3235	1.195	0.3625	0.706	0.299	0.787	0.889
590	1153.8	495.191	497.197	261.132	28857.3	1	1	Tier 3 zero-reaction				3			0.1045	0.0555	0.237	0.005	0.0775	0.039	0.424	0.258
592	1132.1	405.618	407.625	171.56	8351.75	1	1	Unidentified							-0.206	-0.204	1.1645	-0.318	0.877	-0.9405	-0.1095	0.0165
593	1155.8	323.137	325.144	89.0789	58293.3	1	1	Unidentified							0.3235	0.4935	0.679	0.9115	1.1085	0.507	0.63	0.684
594	1153.8	351.101	353.107	117.043	76627.3	1	1	Tier 3 zero-reaction				3			-0.1705	-0.105	0.0615	-0.0905	0.1115	-0.096	0.0055	-0.038	1. L-2-Amino-3-oxobutanoic acid: DB03915 2. Acetylglycine: DB02713
596	1159.9	383.091	385.098	298.066	164703	2	2	Tier 3 zero-reaction				1			-0.0085	0.1085	0.141	0.351	0.0465	0.202	0.375	0.057
597	1156.7	621.159	625.172	154.049	16764.1	1	2	Unidentified							0.3215	0.5205	0.728	0.9365	0.921	0.507	0.571	0.585
598	1157.7	377.152	379.159	143.094	63498.6	1	1	Tier 2			L-2-Amino-3-methylenehexanoic acid		1.25	15.7	-0.216	-0.7195	0.7085	-0.4105	-0.092	-0.328	0.885	-0.412
599	1155.8	515.148	517.155	281.09	13869.2	1	1	Tier 2	C05595		4-Hydroxyphenylacetylglutamic acid		0.18	89.2	0.032	0.2235	0.476	-0.255	-0.062	-0.034	-0.141	0.007
600	1156.9	365.152	367.159	131.094	3.09441e+06	1	1	Tier 1	C00407		Isoleucine		2.76	11.7	-0.0425	-0.045	0.1265	0.017	0.134	-0.0755	0.11	0.1705	DB00167
601	1154.8	364.624	366.631	130.566	202255	1	1	Unidentified							0.1305	0.1005	0.283	0.0645	0.124	0.128	0.432	0.225
602	1175.4	327.606	329.613	187.095	90077.3	2	2	Unidentified							-0.0945	-0.0235	-0.0855	-0.067	0.3245	0.353	-0.059	0.121
603	1158.9	501.114	503.117	267.056	48009.7	1	1	Tier 3 zero-reaction		HMDB01410	2-Amino-4-oxo-6-(1',2'-dioxoprolyl)-7,8-dihydroxypteridine	1			0.8555	0.71	-4.908	0.715	0.6805	0.8815	1.05	1.4045
604	1172.3	335.142	337.148	101.083	86815.6	1	1	Tier 2			4-Hydroxypiperidine		2.1	22.3	1.815	0.864	1.7815	1.0955	2.081	2.7105	1.979	1.0995
605	1154.8	501.114	505.127	34.0047	53359.4	1	2	Tier 3 zero-reaction		HMDB03125	Hydrogen peroxide	1			1.8695	1.1685	-3.82	3.0225	2.072	1.2325	2.988	5.6555	DB11091
607	1163.5	279.116	281.123	45.0582	1.01854e+07	1	1	Tier 2	C00797		Ethylamine		1.18	119.7	0.1995	1.2765	1.109	0.3675	0.745	0.2855	0.695	1.0255
608	1196	442.107	444.113	208.048	29018.2	1	1	Tier 2			Aminofurantoin		25.19	63.8	-0.0505	-0.181	0.0305	0.182	0.156	-0.002	0.0535	-0.165
609	1167.1	557.224	559.23	323.166	127006	1	1	Unidentified							0.099	0.6405	0.552	0.1815	0.403	0.18	0.384	0.507
610	1150.5	350.627	352.634	233.137	28372.1	2	2	Tier 1		HMDB0028960	Lysyl-Serine		0.65	5.9	0.0385	-0.011	0.3555	0.1125	0.1085	0.083	0.283	0.396
611	1167	279.117	281.123	45.0586	10185726	1	1	Tier 2	C00543		Dimethylamine		2.66	122.7	0.197	1.27	1.105	0.3655	0.7405	0.28	0.6875	1.018
612	1170.2	454.062	456.068	220.004	511313	1	1	Tier 2	C16559		Isophosphamide mustard		22.43	91	-0.3215	-0.4495	-0.42	-0.5775	-0.35	-0.486	-0.4635	0.32	DB05668
613	1172.3	293.131	295.138	59.073	141357	1	1	Tier 3 zero-reaction				1			0.158	0.1625	0.4765	-0.091	0.0145	0.0765	1.031	0.3005
614	1178.5	446.126	448.133	212.068	1.819e+06	1	1	Tier 2			Vanillactic acid		1.21	66.3	0.4465	0.1445	0.497	0.1615	0.1825	0.3595	1.2085	0.3485
615	1178.5	364.624	366.631	261.132	1.67863e+06	2	2	Tier 1		HMDB0028947	Lysyl-Aspartate		0.79	11.4	0.157	0.1105	0.315	0.0785	0.1435	0.1145	0.401	0.2095
616	1180.5	360.09	362.096	126.031	472066	1	1	Tier 2			4-Hydroxy-2H-pyran-3-carboxaldehyde		1.22	87	-0.18	-0.475	-0.122	-0.317	-0.431	-0.6885	-0.221	-0.2275
617	1210.4	327.606	329.612	187.095	44450.5	2	2	Unidentified							-0.1165	-0.0305	-0.0515	-0.0195	0.2515	0.3005	-0.051	0.1105
618	1185.7	402.1	404.107	168.042	976652	1	1	Tier 1		HMDB00750	3-Hydroxymandelic acid		1.38	16.6	0.7145	3.929	3.558	1.9805	0.9715	-0.6675	0.611	2.0165
619	1183.6	382.581	384.587	297.045	193806	2	2	Tier 2			L-Cysteinylglycine disulfide		0.59	23.1	-0.0005	0.144	0.224	0.5495	0.142	0.3565	0.209	0.1185
620	1183.6	606.164	608.17	372.106	36416.4	1	1	Unidentified							0.4665	0.6145	1.2045	0.7635	0.298	0.618	1.2025	0.755
621	1238.7	412.169	414.175	178.11	11470.6	1	1	Tier 2	C20361	HMDB0001240	Pseudooxynicotine		0.44	51.9	0.5255	0.7075	0.41	0.1565	0.5135	0.883	0.6075	2.202
622	1185.7	462.205	464.212	228.147	51020	1	1	Tier 1		HMDB0011175	Leucyl-Proline		1.11	14.5	-0.065	-0.044	-0.017	0.006	-0.059	-0.021	0.124	0.215
623	1184.7	391.095	393.101	157.037	56283	1	1	Tier 2	C02220	HMDB0001241	2-Aminomuconic acid		1.37	150.7	-2.573	-2.0975	0.783	-2.368	-1.0585	-1.9755	-2.066	-1.2135
624	1184.7	415.13	417.138	181.072	105221	1	1	Tier 2	C04368		3-Amino-3-(4-hydroxyphenyl)propanoic acid		4.47	23.8	0.252	-0.07	-0.254	-0.0765	-0.127	1.1055	0.109	-0.4355
625	1188.8	458.072	460.078	224.014	44708.3	1	1	Unidentified							0.267	1.1435	1.681	0.6315	1.042	0.3565	1.199	1.4015
626	1188.8	511.192	513.199	277.134	43477	1	1	Unidentified							0.045	0.6485	0.5225	0.2645	0.535	0.2925	0.141	0.6505
627	1205.3	459.122	461.128	225.063	540805	1	1	Tier 2	C11355		4-Amino-4-deoxychorismic acid		1.2	59.3	0.149	0.023	0.577	0.091	0.0395	0.091	0.6025	0.106
628	1193.8	325.103	327.11	91.0452	122265	1	1	Unidentified							0.099	0.118	0.7845	0.1515	-0.1065	-0.2275	-0.0645	0.1125
629	1196	339.084	341.09	210.05	528854	2	2	Tier 3 zero-reaction				1			-0.278	-0.311	0.069	-0.213	-0.414	-0.3915	-0.358	-0.0945
630	1195.9	429.111	431.118	195.053	1.01759e+07	1	1	Tier 2	C05604		2-Carboxy-2,3-dihydro-5,6-dihydroxyindole/Dopachrome o-semiquinone		0.78	19.4	0.462	-0.01	0.3635	-0.066	-0.132	-0.0415	0.6525	0.1415
631	1190.7	338.084	340.091	208.051	3.22865e+06	2	2	Unidentified							-0.2445	-0.28	0.0645	-0.1885	-0.38	-0.352	-0.3095	-0.044
632	1196	364.624	366.631	261.132	274109	2	2	Tier 1		HMDB0028758	Aspartyl-Lysine		0.77	14.8	0.061	0.0245	0.217	-0.0065	0.0505	0.07	0.296	0.1
633	1191.9	354.079	356.085	120.02	1.01539e+06	1	1	Unidentified							0.281	-0.0125	0.302	0.037	0.0235	0.0285	0.417	0.0915
634	1202	374.614	376.621	281.112	850268	2	2	Tier 3 zero-reaction				4			0.06	0.1695	0.5575	0.4305	0.2465	-0.02	0.4615	0.605
636	1193.9	349.157	351.163	115.099	115888	1	1	Unidentified							1.5	0.721	1.958	1.7935	1.947	2.774	2.2095	1.768
637	1207.2	385.158	387.164	151.099	171865	1	1	Tier 2	C08300		D-Cathine/(-)-Norephedrine/Phenylpropanolamine		1.28	139.8	-0.9365	-0.999	-1.082	1.86	-0.346	-0.6935	-0.777	-1.2555	1. D-Cathine: DB01486 2. Norephedrine: DB00397 3. Phenylpropanolamine: DB00397
638	1202.2	571.138	573.144	337.079	29350.7	1	1	Tier 2			2,8-Dihydroxyquinoline-beta-D-glucuronide		0.57	136.6	0.1585	0.0845	0.6485	0.306	0.2545	0.1425	0.231	0.5145
639	1208.3	457.142	459.149	223.084	239323	1	1	Tier 2			N-Acetyl-L-Tyrosine		0.99	25.5	0.3705	0.0655	0.4995	0.0415	0.0945	0.156	0.469	0.136	DB11102
640	1237.2	350.627	352.633	116.569	15451.3	1	1	Unidentified							0.025	0.0215	0.3395	0.0885	0.0725	-0.0975	0.2585	0.3555
641	1210.3	404.2	406.206	170.142	31526.9	1	1	Unidentified							0.414	0.3625	1.451	0.366	0.357	0.079	0.7755	0.532
642	1210.4	373.085	375.091	139.027	333497	1	1	Tier 2	C18620		3-Hydroxypicolinic acid		0.27	38.6	-0.04	0.159	0.318	0.088	-0.079	0.0015	0.2865	-0.1175
643	1207.3	293.131	295.138	59.0723	30152	1	1	Tier 3 zero-reaction				1			0.1745	0.2295	0.462	-0.031	0.061	0.1615	0.967	0.2675
644	1212.5	371.106	373.111	137.047	872065	1	1	Tier 2		HMDB01891	m-Aminobenzoic acid		1.38	110.6	2.9	1.103	3.089	0.3185	0.2045	1.289	3.854	0.586	DB02054
645	1211.4	367.166	369.174	133.108	34443.5	1	1	Unidentified							1.135	0.4625	1.422	1.321	1.4645	2.236	1.6265	1.286
646	1206.3	464.221	466.227	230.163	22591.8	1	1	Tier 1		HMDB29130	Valyl-Isoleucine		0.55	0.8	0.3085	-0.0255	-0.1885	-0.0165	5.4345	0.126	0.3665	0.033
648	1212.3	367.606	369.612	133.548	21416.5	1	1	Unidentified							0.112	0.2325	0.7045	0.6065	0.794	-0.113	0.5865	0.815
649	1216.1	474.121	476.128	240.063	25232.8	1	1	Unidentified							1.385	0.261	0.398	-0.193	0.6935	-0.355	1.408	-0.183
650	1212.5	496.153	498.159	262.095	34528.7	1	1	Tier 2			N-Acetyl-5-Hydroxy-L-tryptophan		0.73	31.2	0.375	0.94	3.15	0.1045	0.8195	0.574	0.928	0.819
651	1216.1	355.071	357.076	242.026	113298	2	2	Tier 3 zero-reaction				1			0.095	0.0075	0.1865	0.1015	0.079	0.0725	0.2005	0.1495
652	1214.5	363.635	365.641	259.153	103124	2	2	Tier 2			Lysyl-Hydroxyproline		0.79	57.6	-0.2025	0.0085	-0.054	-0.12	-0.214	0.5715	-0.036	0.0155
653	1219.7	346.092	348.098	224.067	134427	2	2	Unidentified							0.189	0.1245	0.1545	0.3105	0.2185	0.219	0.299	0.359
654	1218.6	351.119	353.126	234.121	101072	2	2	Unidentified							-0.024	-0.05	0.188	0.073	0.0035	-0.098	0.204	0.146
655	1218.6	401.116	403.123	167.058	53351.3	1	1	Tier 2		HMDB13029	Noradrenochrome o-semiquinone		0.43	8	1.4105	0.812	3.0415	0.8545	1.6385	1.0395	2.3095	0.6875
656	1238.2	338.084	340.091	208.051	20756.9	2	2	Unidentified							-0.116	-0.156	0.143	-0.0635	-0.2225	-0.137	-0.137	0.122
658	1229	416.116	418.122	182.058	8.78545e+06	1	1	Tier 2			3-(3-Hydroxyphenyl)-3-hydroxypropanoic acid		0.62	26.9	0.4655	0.025	0.4835	-0.0295	-0.0325	-0.0065	0.5875	0.4005
659	1223.7	561.165	563.172	327.106	119691	1	1	Unidentified							-0.071	0.083	0.1545	0.054	0.0055	-0.1415	0.0705	0.2675
660	1222.8	327.606	329.613	187.095	1.21303e+06	2	2	Unidentified							0.047	0.055	0.4195	-0.0145	0.2375	0.4265	0.4195	0.0855
661	1223.8	345.092	347.099	222.067	4.19859e+06	2	2	Tier 1	C02291		Cystathionine		0.56	6.7	0.1885	0.1245	0.1725	0.331	0.222	0.1905	0.342	0.3605
662	1226.4	346.092	348.098	224.066	688720	2	2	Unidentified							0.189	0.1245	0.1545	0.3045	0.219	0.224	0.299	0.359
663	1227.9	472.19	474.196	238.131	16139.4	1	1	Unidentified							0.023	-0.1255	0.9835	0.0755	-0.0365	-0.2585	0.2275	0.2645
665	1230	396.158	398.165	162.1	15330.2	1	1	Tier 3 zero-reaction				1			-0.0935	-0.079	0.175	-0.104	-0.001	-0.097	0.062	0.149
666	1232.9	315.108	317.115	162.1	3.12731e+06	2	2	Tier 1	C16741		5-Hydroxylysine		0.66	0.1	-0.0835	-0.1025	0.1055	-0.0725	0.025	-0.1205	0.089	0.2125
668	1234	371.633	373.639	275.149	15158.6	2	2	Tier 1		HMDB0028824	Glutamyl-Lysine		0.45	18.6	-0.1055	-0.122	0.1615	-0.133	0.0645	-0.026	0.1435	0.087
669	1235.2	354.572	356.579	120.514	9843	1	1	Unidentified							0.0775	-0.0385	0.202	0.1135	0.117	0.1055	0.2265	0.1315
670	1236.6	311.082	313.089	154.048	7695.67	2	2	Unidentified							0.336	0.52	0.9565	0.761	1.031	0.707	0.858	0.544
671	1235.1	507.252	509.258	273.194	10704.5	1	1	Tier 3 zero-reaction				1			0.0675	0.3375	0.2405	0.0705	0.1345	0.098	-0.0695	0.591
672	1236.2	322.074	324.08	88.0155	92423.8	1	1	Tier 3 zero-reaction				2			0.28	0.374	0.844	0.2995	0.521	-0.116	0.9895	0.446	Pyruvic acid: DB00119
675	1236.2	530.111	532.118	296.053	6504.67	1	1	Tier 2		HMDB29318	Caffeoylmalic acid		0.88	64.3	-1.16925	-1.009	1.17	-0.7305	-0.7915	-0.6395	-0.7885	-1.0395
676	1237.2	462.169	464.175	228.11	47328.1	1	1	Tier 3 zero-reaction				1			0.773	0.6395	0.9025	-0.5345	0.1455	-0.644	0.73	0.22
677	1238.2	585.154	587.16	351.095	8221.08	1	1	Unidentified							0.232	0.363	1.54	0.6665	0.733	0.2435	0.1535	0.9645
678	1238.2	668.179	670.186	434.121	8917	1	1	Tier 2	C16492		8-C-Glucosylnaringenin		0.76	45.5	0.1085	0.721	1.1475	-0.131	1.677	-0.0755	0.4565	-0.2115
679	1239.2	686.273	688.277	452.215	8755.33	1	1	Unidentified							0	3.2165	0	0	0	0	0	0
680	1240.8	383.632	385.639	149.574	19447.2	1	1	Unidentified							0.1515	0.0655	0.895	1.1005	0.622	-0.011	0.433	0.435
681	1239.3	530.158	532.164	296.1	3304.33	1	1	Tier 3 zero-reaction				1			0.1105	0.01	0.15	-0.0165	0.0955	0.002	0.0595	-0.065
682	1238.2	562.173	564.18	328.115	8570.67	1	1	Unidentified							0.0475	0.168	0.0445	0.0515	-0.1055	0	0.106	0.34
683	1244.9	414.159	416.166	360.201	20573.2	2	2	Tier 2			Tryptophyl-Arginine		12.49	92.9	0.2965	0.1185	0.3565	-0.0025	0.156	-0.017	0.1365	0.288
684	1241.3	322.158	324.164	88.0996	29539.2	1	1	Tier 3 zero-reaction				1			-0.1515	-0.288	0.135	-0.0945	-0.239	-0.255	0.035	0.12	Putrescine: DB01917
685	1240.3	337.103	339.11	206.09	59697.8	2	2	Unidentified							-0.3255	-0.621	-0.374	-0.39	-0.699	-0.7445	-0.5295	0.1575
686	1241.3	342.629	344.636	217.142	464572	2	2	Tier 2	C15699		gamma-L-Glutamylputrescine		0.92	7.8	0.047	-0.1615	0.1315	0	-0.078	-0.174	0.0875	0.164
687	1243.4	451.2	453.207	217.142	74874.2	1	1	Tier 3 zero-reaction				1			-0.076	-0.255	0.1975	-0.017	-0.153	-0.1935	0.089	0.1575
689	1249.6	416.117	418.122	182.059	1.25254e+06	1	1	Tier 1	C03672		Hydroxyphenyllactic acid		2.5	21	0.458	0.0175	0.468	-0.0475	-0.0215	-0.011	0.6545	0.439
690	1243.4	266.084	268.091	32.0258	827237	1	1	Tier 3 zero-reaction				1			0.0235	0.0255	0.088	0.0625	0.046	0.0085	0.0585	0.0415
691	1242.3	334.074	336.08	100.016	81522.5	1	1	Unidentified							-3.494	-3.024	1.484	0.0055	-0.989	-3.2495	-0.701	-1.6135
694	1246.5	474.082	476.088	240.023	80610.8	1	1	Tier 2	C16196		Isomer 1 of 1,2-Dihydroxynaphthalene-6-sulfonic acid		29.31	58.4	0.109	0.033	0.2025	0.1815	0.161	0.1615	0.285	0.1575
695	1249.4	354.07	356.077	240.024	9.60914e+06	2	2	Tier 1	C00491		Cystine		0.06	0.1	0.3005	-0.0205	0.333	0.0645	0.0205	0.0395	0.389	0.0895	DB00138
696	1246.5	355.069	357.076	242.022	3050395	2	2	Tier 3 zero-reaction				1			0.097	-0.0045	0.2085	0.14	0.1145	0.109	0.149	0.143
697	1252.1	720.232	722.239	486.174	61839.9	1	1	Unidentified							0.031	0.209	0.287	0.2425	0.2675	0.2315	0.204	0.3145
699	1250.6	327.606	329.612	187.094	86230.2	2	2	Unidentified							-0.2055	-0.089	-0.089	-0.2165	0.131	0.1935	-0.081	0.0425
700	1252.5	363.101	365.107	258.085	154161	2	2	Tier 3 zero-reaction				4			0.1805	0.165	1.61	0.484	0.468	0.0045	1.192	0.8415
701	1251.6	402.1	404.106	168.042	66747.2	1	1	Tier 2	C05577		Isomer 1 of 3,4-Dihydroxymandelaldehyde		1.4	10.6	0.5255	0.098	0.397	-0.8485	-0.0735	0.5595	0.8735	0.4885
702	1254.7	332.103	334.109	98.0449	21985	1	1	Unidentified							-0.6575	-0.745	-0.4405	-0.402	-0.682	0.0995	0.1975	-0.4495
703	1255.6	356.608	358.615	245.1	235070	2	2	Unidentified							-0.656	-0.338	1.713	-0.241	0.073	-0.651	-0.3385	0.444
704	1254.6	422.137	424.144	188.079	30511.8	1	1	Tier 3 zero-reaction				2			-0.1695	-0.3315	-0.2395	-0.204	-0.2765	-0.402	-0.3045	0.022	N-Acetylglutamine: DB04167
705	1256.3	366.605	368.611	132.546	9697	1	1	Unidentified							-0.044	0.0575	-0.1065	0.124	0.1825	0.0235	0.0375	-0.0325
706	1252.7	335.622	337.628	203.126	90879.6	2	2	Tier 1		HMDB0028951	Lysyl-Glycine		0.77	20.6	0.1185	-0.127	-0.017	-0.087	-0.101	0.0045	0.199	0.1405
707	1255.2	390.601	392.607	313.084	20110.4	2	2	Unidentified							0.5635	0.4355	2.5245	1.4275	0.488	1.004	0.842	0.127
708	1252.7	527.148	529.154	293.089	4272.75	1	1	Unidentified							0.0515	-0.1135	0.2845	-0.0565	-0.106	0.1455	0.2655	-0.0195
709	1252.7	361.158	363.164	127.099	23811.1	1	1	Tier 2			Nor-psi-tropine		1.37	5.1	0.201	0.0355	0.2935	0.098	-0.012	-0.096	0.2025	0.772
710	1259.8	451.648	453.654	435.179	14341.2	2	2	Unidentified							-0.2025	-0.1975	0.117	-0.024	-0.157	-0.0965	0.0565	0.1365
711	1255.6	451.648	453.655	217.589	14402.2	1	1	Unidentified							-0.2025	-0.1975	0.117	-0.024	-0.157	-0.0965	0.0565	0.1365
712	1255.8	501.169	503.175	267.111	5968	1	1	Unidentified							0.0375	-0.0025	0.071	0.1275	0.0365	-0.182	0.0125	0.059
713	1254.7	312.079	314.085	156.042	3680.75	2	2	Unidentified							-0.0235	0.2185	0.117	-0.185	-0.0955	0.3855	0.413	-0.2165
714	1257.8	305.629	307.637	143.141	5883.64	2	2	Tier 2	C15853		Dehydrospermidine		1.55	113.9	0.959	0.5475	1.8445	2.269	0.9095	0.561	1.369	1.495
715	1256.5	390.601	392.607	156.542	9137.33	1	1	Unidentified							0.5505	0.4225	2.5115	1.4145	0.475	0.991	0.829	0.114
716	1257.3	451.052	453.058	216.993	4377	1	1	Unidentified							0.534	0.761	1.147	0.782	1.27	0.134	0.988	0.645
717	1256.6	380.133	382.141	292.15	10516.1	2	2	Tier 3 zero-reaction				1			-0.068	-0.1695	-0.0735	-0.2035	-0.212	-0.2095	-0.146	0.2035
718	1258.7	297.565	299.571	127.013	133719	2	2	Unidentified							0.6275	0.8735	1.5625	1.0515	1.4725	0.0665	0.8805	1.1025
719	1272.2	300.103	302.109	132.089	6965.5	2	2	Tier 2	C03943	METPA0448	(2R,4S)-2,4-Diaminopentanoic acid		1.23	107.6	0.596	0.282	2.5095	0.634	0.55	0.368	0.553	1.227
720	1257.8	296.565	298.572	125.014	790909	2	2	Tier 3 zero-reaction				1			0.615	0.851	1.5645	1.0305	1.4735	0.079	1.1935	1.041	Taurine: DB01956
721	1234.1	379.634	381.64	145.575	11315	1	1	Unidentified							-0.0935	-0.021	0.0515	-0.135	-0.0395	-0.4105	0.126	0.4325
722	1254.7	471.158	473.165	237.1	26290.4	1	1	Tier 2			Salsoline-1-carboxylic acid		0.99	141.8	0.0055	0.0015	0.6515	-0.014	-0.039	0.391	0.3745	0.007
723	1247	346.091	348.097	224.066	30615.3	2	2	Unidentified							0.126	-0.003	-0.0065	0.154	0.064	0.0435	0.0745	0.2405
724	1259.3	323.021	325.027	88.9627	4622.5	1	1	Unidentified							0.488	0.6405	1.169	0.851	1.101	0.0945	0.995	0.9435
725	1259.7	346.024	348.03	223.931	3957.14	2	2	Unidentified							0.578	0.716	1.0655	0.7385	1.207	-0.0475	0.866	0.8855
726	1257.2	332.585	334.592	98.5267	13188.3	1	1	Unidentified							0.262	0.8305	4.465	1.132	2.3485	0.486	1.209	0.688
727	1256.8	509.21	511.216	275.151	11089.1	1	1	Tier 3 zero-reaction				2			-0.3225	-0.0845	-0.101	-0.247	1.0165	-0.4145	0.68	0.0515
728	1257.8	266.03	268.037	31.9716	131810	1	1	Unidentified							0.243	0.118	1.026	0.9795	0.4325	0.2475	0.3995	0.9585
729	1257.8	323.021	325.027	177.926	3257.33	2	2	Unidentified							0.488	0.6405	1.169	0.851	1.101	0.0945	0.995	0.9435
730	1255.7	342.629	344.636	217.142	29789.3	2	2	Tier 2	C05341		beta-Alanyl-L-lysine		1.87	12.8	0.0135	-0.171	0.0905	-0.0275	-0.0985	-0.17	0.06	0.138
731	1260.8	397.612	399.619	163.553	4963.4	1	1	Unidentified							-0.032	0.0605	0.4545	0.358	0.363	-0.1425	0.4015	0.2645
732	1261.9	495.197	497.204	261.139	4071.14	1	1	Tier 2			Hydroxyl frovatriptan		18.3	69.6	-0.0165	0.0675	0.167	-0.0395	0.1735	0.115	0.104	0.196
733	1260.8	421.601	423.607	375.085	21562.9	2	2	Unidentified							-0.202	0.07	0.4685	0.292	0.2255	-0.1905	0.4005	0.3745
734	1264	462.206	464.212	228.147	16713.7	1	1	Tier 1			Prolyl-Leucine		0.14	20.5	0.0165	0.06	0.1505	0.093	-0.116	0.101	0.14	0.209
735	1258.8	327.606	329.613	187.095	224991	2	2	Unidentified							-0.1635	-0.1075	-0.088	-0.2445	0.054	0.037	-0.0975	-0.059
736	1277.4	405.184	407.19	171.125	7756.14	1	1	Tier 3 zero-reaction				1			-0.2175	1.373	1.5745	0.106	-0.185	1.2755	-0.1115	-0.3265	Gabapentin: DB00996
738	1265	474.157	476.164	240.099	97818.6	1	1	Unidentified							0.0745	1.2105	0.1695	0.3145	-0.1665	0.038	2.85	0.977
739	1269	664.148	666.155	430.09	134472	1	1	Unidentified							0.249	0.1505	0.0175	-0.066	-0.0385	-0.182	0.3	0.097
740	1266	263.084	265.091	29.0259	591611	1	1	Unidentified							0.0635	1.6305	1.7755	0.764	0.2245	0.389	1.1805	1.337
741	1271.2	319.111	321.117	85.0525	4698638	1	1	Tier 3 zero-reaction		HMDB02039	2-Pyrrolidinone	1			0.1035	2.179	2.081	1.0835	0.0735	1.059	2.193	1.824
742	1270.2	440.117	442.123	412.117	35877.1	2	2	Unidentified							0.143	0.4645	0.4705	0.27	0.2865	0.0165	0.3115	0.3555
743	1283	382.808	384.815	148.75	16369.5	1	1	Unidentified							0.0685	0.1105	0.32	0.095	0.095	0.1625	0.1165	0.3115
744	1271.2	535.193	537.199	301.134	46027.4	1	1	Tier 2			Prolyl-Tryptophan		15.49	52.3	0.097	0.4475	0.375	0.2205	0.264	0.091	0.084	0.58
745	1272.2	444.147	446.153	210.089	132478	1	1	Tier 2	C15986		2,6-Dihydroxypseudooxynicotine		26.67	85.2	-0.3845	-0.57	-0.402	-0.4505	-0.6295	-0.3965	0.5365	-0.4595
746	1274.7	390.082	392.087	156.024	19681.5	1	1	Tier 2			1-(3-Hydroxy-5-methyl-2-thienyl)ethanone		1.39	84.9	0.2355	0.2195	0.009	0.0405	0.1005	0.1	0.524	0.07
747	1272.2	335.622	337.628	203.126	30528.1	2	2	Tier 1		HMDB0028846	Glycyl-Lysine		0.86	23.8	0.102	-0.088	-0.0915	-0.1225	-0.1	-0.0015	0.1765	0.0975
748	1276.3	589.273	591.279	355.215	9626.6	1	1	Unidentified							0.7715	0	0	0	0	0	2.589	0
749	1273.3	349.619	351.626	231.121	47389.9	2	2	Unidentified							0.38	1.056	0.9185	0.0615	0.5925	0.2105	0.8405	0.5945
750	1273.3	357.635	359.641	247.152	12195.1	2	2	Tier 2			Threoninyl-Lysine		1.15	38.7	0.188	0.0825	0.102	-0.004	0.063	0.257	0.342	0.352
751	1271.2	338.083	340.09	208.048	3702	2	2	Unidentified							-0.0565	-0.0915	0.1855	0.039	-0.168	-0.1585	-0.0135	0.1635
752	1275.3	399.137	401.143	165.078	222466	1	1	Tier 2			Norsalsolinol		1.6	56.1	0.623	1.3295	0.421	0.0605	0.322	0.315	0.1295	0.005
753	1278.4	361.078	363.084	254.039	678362	2	2	Unidentified							0.096	-0.0135	0.149	0.0995	0.0865	0.0235	0.1005	0.2985
755	1278.4	402.596	404.603	337.076	23344.4	2	2	Tier 3 zero-reaction				1			0.0455	0.039	0.0385	-0.024	0.106	0.2015	0.097	-0.0805
756	1278.4	413.151	415.158	358.184	7396.92	2	2	Tier 3 zero-reaction				1			0.0045	0.0275	0.848	0.089	0.165	0.003	0.088	0.13
757	1277.4	455.127	457.133	221.068	172587	1	1	Unidentified							0.3085	-0.0275	0.4175	-0.15	-0.13	-0.1025	0.8115	0.2065
758	1283.4	616.166	618.173	382.108	4958.5	1	1	Unidentified							-0.683	-1.093	-1.1595	-1.0385	-1.2295	-1.0325	0.5155	0.2315
759	1280.9	282.59	284.596	97.0634	4065.17	2	2	Unidentified							-0.88	-0.29	-0.673	-1.128	-0.5265	-0.0805	-1.013	-0.8835
760	1282.4	427.131	429.137	193.073	75698.4	1	1	Tier 3 zero-reaction		HMDB00821 HMDB00859 HMDB11723	Phenylacetylglycine Methylhippuric acid 2-Methylhippuric acid	3			2.0195	1.2005	1.991	1.4615	1.049	1.583	2.261	1.149
761	1280.5	430.044	432.05	195.986	53770.2	1	1	Unidentified							-0.1575	0.111	1.0875	0.215	0.362	-0.063	0.77	-0.132
762	1292.8	464.083	466.089	230.024	17186.1	1	1	Tier 3 zero-reaction				7			-0.0385	1.012	0.3405	0.19	0.2715	-0.286	-0.015	0.662	1. Ribose 1-phosphate: DB03101 2. Xylulose 5-phosphate: DB04034
763	1280.5	450.067	452.072	216.009	65246.8	1	1	Unidentified							0.299	0.378	1.1805	0.855	0.9085	0.806	0.706	0.721
764	1281.5	496.19	498.196	262.131	82281.9	1	1	Tier 1		HMDB0011179	Prolyl-Phenylalanine		1.15	5.8	-0.2365	-0.2365	-0.141	-0.221	-0.2135	-0.297	-0.122	-0.028
765	1282.5	572.084	574.087	338.025	97992.1	1	1	Tier 3 zero-reaction		HMDB03074	Delphinidin	1			0	0	2.8455	4.238	0.323	0	0	5.2445
766	1284.4	708.211	710.218	474.153	12828.5	1	1	Unidentified							-0.699	-0.573	-0.6065	-0.666	-1.0215	-0.807	-0.4155	0.299
767	1284.4	327.606	329.613	187.095	33013.9	2	2	Unidentified							-0.0805	-0.1395	-0.0095	-0.0275	-0.017	0.0385	0.0035	-0.0355
768	1282.4	291.079	293.086	57.0209	1.03428e+06	1	1	Unidentified							0.6295	0.889	0.99	0.622	0.548	0.6245	1.605	0.6615
769	1283	354.103	356.107	240.089	18106.2	2	2	Unidentified							0.24	0.6375	-0.4175	-0.11	-0.0405	0.25	0.0385	-1.334
770	1283.4	297.595	299.601	127.073	11909.8	2	2	Unidentified							0.0095	-0.341	-1.542	-0.034	-0.32	-0.197	0.6805	-1.609
771	1286.5	356.062	358.068	122.004	46994.3	1	1	Tier 3 zero-reaction				1			-0.0515	-0.74675	0.7855	0.2375	0.099	-0.537	0.6365	0.063
772	1285.4	300.613	302.62	133.11	16618.2	2	2	Unidentified							-0.065	-0.12	0.137	1.261	-0.0425	1.8065	6.432	3.4745
773	1286.5	270.074	272.081	72.0318	12142.5	2	2	Unidentified							1.494	-3.6005	-3.469	0.8735	-4.617	3.1555	2.756	-4.9915
774	1284.6	338.102	340.109	208.088	91061.3	2	2	Tier 3 zero-reaction				3			-0.0355	0.01	0.088	0.056	-0.016	-0.135	0.2085	0.47	Kynurenine: DB02070
775	1286.5	339.101	341.108	210.086	18936.8	2	2	Unidentified							-0.4015	0.1685	0.692	0.462	0.7685	0.4455	0.5345	0.9885
776	1290.8	434.109	436.115	400.101	67071.7	2	2	Tier 2			3-Hydroxy-kynurenine O-glucuronide		12.29	45.8	0.8805	-0.737	-0.682	-0.9565	-0.4335	-0.5505	-0.6075	0.6855
777	1287.5	421.179	423.186	187.12	15572.9	1	1	Unidentified							-0.041	-0.183	-0.0695	-0.256	0.1415	-0.348	0.087	-0.172
778	1287.5	416.607	418.614	182.549	6850.11	1	1	Unidentified							0.008	0.027	0.2895	0.1995	0.138	-0.1045	0.149	0.3565
779	1286.6	387.101	389.107	153.042	41987.8	1	1	Tier 2	C16235		o-Hydroxylaminobenzoic acid		0.93	42.9	-0.135	0.081	0.462	-0.1405	-0.0685	0.127	0.293	-0.016
780	1291.8	515.151	517.156	281.092	4592.2	1	1	Tier 3 zero-reaction				1			0.067	0.0995	0.17	0.139	0.0605	0.0855	0.1885	0.1425
781	1289.7	511.225	513.232	277.167	12902.7	1	1	Unidentified							-1.687	-1.6475	-1.905	-1.7225	-1.7755	-1.652	-1.2465	-1.568
782	1290.6	293.131	295.138	59.0731	48266.9	1	1	Tier 3 zero-reaction		HMDB00906	Trimethylamine	1			0.258	2.083	0.641	0.271	0.273	0.2085	0.357	0.1935
783	1287.7	465.241	467.248	231.183	28092.2	1	1	Unidentified							0.039	0.3605	0.3355	0.322	0.245	-0.002	0.1105	0.207
784	1289.6	466.2	468.207	232.141	4096.67	1	1	Unidentified							-0.0775	-0.0895	0.1585	-0.047	-0.124	-0.21	0.024	0.156
785	1288.7	516.058	518.063	282	21010.3	1	1	Unidentified							-0.0345	-0.043	0.0035	0.022	-0.032	-0.145	0.0085	0.222
786	1288.7	393.147	395.154	159.089	12997.4	1	1	Tier 3 zero-reaction				6			-0.0535	-0.116	0.54	-0.021	-0.06	-0.076	0.098	0.409
787	1289.2	438.142	440.151	408.167	2974.6	2	2	Unidentified							-0.078	0.134	0.114	0.007	0.0105	-0.076	0.0985	-0.045
788	1291.7	371.158	373.164	274.2	2920.38	2	2	Tier 2	C20278		(2R,3R)-3-Methylornithinyl-N6-lysine		0.6	39.7	-0.0025	0.109	0.1815	0.0665	0.0965	-0.0575	0.028	0.0995
789	1291.2	549.162	551.168	315.104	3145.78	1	1	Unidentified							-0.096	-0.2625	-2.465	-0.6925	-0.047	0.607	0.271	0.798
790	1292.6	535.089	537.094	301.03	22161	1	1	Unidentified							0	0	0.059	2.556	0	0.396	0.033	0.009
791	1304.2	576.188	578.195	342.13	5359.33	1	1	Tier 2			3-Hydroxy-3-(3,4-dihydroxy-4-methylpentanoyl)-5-(3-methylbutyl)-1,2,4-cyclopentanetrione		2.32	76.3	-0.207	-0.237	0.0165	-0.1835	0.003	-0.184	0.4375	-0.052
792	1290.8	539.187	541.194	305.129	4414.07	1	1	Unidentified							0.276	0.1895	0.0555	-0.044	-0.068	-0.1005	0.146	-0.1065
793	1290.8	530.195	532.201	296.137	16498.3	1	1	Unidentified							-0.047	0.0635	-0.159	-0.1855	-0.2025	-0.2735	-0.0445	-0.0315
794	1292.7	478.236	480.243	244.178	9149.44	1	1	Tier 1		HMDB0028910	Isoleucyl-Isoleucine		1.49	8.5	-0.034	0.0805	0.097	0.1445	0.2605	-0.0325	0.095	0.3955
795	1292.2	374.614	376.621	140.555	3936	1	1	Unidentified							-0.158	-0.1765	0.146	0.1495	0.429	-0.276	0.0985	0.195
796	1294.7	413.625	415.632	179.566	19311.8	1	1	Unidentified							-0.088	-0.027	0.423	0.2135	0.1295	-0.1645	0.2545	0.4465
797	1294.7	532.179	534.185	298.121	7485	1	1	Tier 3 zero-reaction				3			-0.788	-0.602	-0.5145	-0.6945	-0.45475	-0.661	-0.4445	0.414	7-Methylguanosine: DB03493
798	1290.8	330.095	332.102	192.074	58560.4	2	2	Unidentified							-0.692	-0.259	1.886	-0.4925	-0.1865	-1.037	-0.1395	0.443
799	1294.9	544.2	546.206	310.141	27354.1	1	1	Unidentified							-0.0105	0.155	0.162	0.0785	0.1925	0.0605	0.184	0.2775
800	1291.7	636.183	640.197	169.074	5150	1	2	Tier 2	C01274		5-Formyl-5,6,7,8-tetrahydromethanopterin		6.02	83.3	-0.1665	-0.081	0.131	-0.234	-0.248	-0.009	0.295	0.147
801	1295.8	286.087	288.094	104.058	15370.3	2	2	Tier 1	C03401		2,3-Diaminoproprionic acid		0.43	20.2	0.1145	0.3585	0.749	0.2935	0.2875	0.7395	0.3415	0.5855
802	1295.8	624.157	626.163	390.098	51165.1	1	1	Tier 2	C08543		Dopaxanthin		12.81	135	0.0515	0.2105	0.1845	0.0685	0.2035	-0.012	0.202	0.299
803	1293.7	306.619	308.625	145.121	45729.8	2	2	Unidentified							1.3725	0.348	-0.022	0.38	0.7545	2.664	0.548	0.069
804	1293.9	307.619	309.625	147.12	9924.5	2	2	Unidentified							1.5075	0.3605	-0.025	0.5445	0.7885	3.114	0.6435	0.037
805	1292.8	342.629	344.636	217.142	338475	2	2	Tier 1		HMDB0028944	Lysyl-Alanine		0.81	12	0.073	-0.117	-0.0045	-0.0415	-0.0275	-0.069	0.228	0.21
806	1295.9	460.106	462.113	226.048	17660	1	1	Tier 3 zero-reaction				2			-0.1095	-0.2485	1.7415	0.7825	0.189	0.283	0.2305	1.462	Prephenate: DB08427
807	1292.8	451.201	453.207	217.142	17637.2	1	1	Tier 3 zero-reaction				1			-0.1335	-0.262	-0.122	-0.2785	-0.1845	-0.136	-0.018	0.019
808	1295.8	430.179	432.186	196.121	22877.4	1	1	Unidentified							-0.0265	-0.1875	-0.0005	-0.266	-0.185	-0.437	0.0135	-0.054
809	1292.8	484.028	486.031	249.97	7570.75	1	1	Unidentified							0.1205	-0.0365	0.591	0.5015	0.3795	0.054	0.2205	0.607
810	1294.6	403.107	405.113	169.048	74932.8	1	1	Unidentified							0.224	0.345	0.587	1.6765	0.1525	0.7115	0.462	0.3385
811	1295.3	488.21	490.216	254.151	5559	1	1	Unidentified							0.341	0.446	-0.62375	0.2305	0.373	0.2015	0.565	1.1515
812	1294.4	488.183	490.191	254.125	7113.67	1	1	Unidentified							-0.0165	0.0425	-0.0645	-0.1465	-0.0815	-0.2285	0.0935	-0.0265
813	1291.8	421.167	423.173	374.218	15417.7	2	2	Tier 3 zero-reaction				1			0.13	-0.0485	0.045	-0.0845	-0.0195	-0.143	0.078	0.064
814	1297.4	362.077	364.084	256.038	248669	2	2	Unidentified							0.0645	-0.031	0.13	0.0755	0.0665	0.0125	0.1095	0.2915
815	1296.9	356.152	358.159	244.188	3866	2	2	Unidentified							-0.0115	0.0835	0.339	0.0915	0.077	0.1315	0.1385	0.4125
816	1295.9	323.598	325.604	179.079	8442.25	2	2	Tier 2	C16675	HMDB0011690	7-Aminomethyl-7-carbaguanine		3.13	140.8	-1.157	-1.5475	-1.489	-2.277	-1.459	-2.946	-0.8905	0.67	DB03304
817	1295.9	361.078	363.084	254.039	1.1748e+06	2	2	Unidentified							0.096	-0.016	0.149	0.0995	0.0865	0.0225	0.1005	0.2985
818	1295.9	446.127	448.133	212.068	7187.09	1	1	Tier 2	C10674		Danielone		0.58	61.9	0.262	0.066	0.1675	0.012	0.0645	0.071	0.43	0.152
819	1312.4	422.166	424.174	376.216	3066.6	2	2	Tier 3 zero-reaction				3			0.06	-0.0695	-0.026	-0.0755	-0.093	-0.102	0.029	0.158
820	1297	435.104	437.11	201.046	393275	1	1	Unidentified							0.6605	-0.8205	1.187	-0.488	-0.4795	-0.5585	2.5695	0.0965
821	1300	587.151	589.158	353.093	61481.5	1	1	Unidentified							-0.5315	-0.5295	-0.3725	-0.4655	-0.0805	-0.6645	0.278	-0.2635
822	1299	406.096	408.103	172.037	11277.5	1	1	Tier 2	C05600		2-Hydroxyhepta-2,4-dienedioic acid		0.06	188.3	-0.0645	0.152	0.0945	0.1	0.337	0.06	-0.03	0.166
823	1316.5	352.601	354.607	118.542	22978.3	1	1	Unidentified							-0.0105	0.338	0.3245	0.3625	0.076	0.441	0.6115	0.185
824	1299	420.623	422.63	373.13	21209.3	2	2	Unidentified							-0.0745	-0.0835	0.085	-0.133	-0.072	0.267	0.1015	-0.002
825	1299	336.113	338.12	204.11	3.3337e+06	2	2	Unidentified							-0.031	0.05	0.2785	0.0025	-0.0035	-0.133	0.026	0.196
826	1301.1	438.169	440.175	204.11	53647.1	1	1	Unidentified							0.0605	-0.0015	0.1555	-0.0625	-0.036	-0.173	0.1625	0.16
827	1304	425.116	427.123	191.058	71735.9	1	1	Tier 1	C05635		5-Hydroxyindoleacetic acid		0.61	27.9	-0.07	0.024	0.347	0.156	0.121	0.208	0.1855	0.074
828	1309.3	507.195	509.201	273.136	57163.5	1	1	Tier 2			N-Acetyl desmethyl frovatriptan		22.84	34.7	-0.548	-0.5495	-0.391	-0.482	-0.1335	-0.677	0.2525	-0.296
829	1303.1	537.208	539.215	303.15	30365	1	1	Tier 2			Valyl-Tryptophan		15.31	96.3	0.159	0.7175	0.4485	0.237	0.364	0.4485	0.1215	0.7685
830	1302.1	371.597	373.603	275.077	24755.3	2	2	Unidentified							1.7465	2.23	-0.294	-0.2205	1.208	1.5585	-0.224	-1.1875
831	1307.1	382.612	384.618	297.106	229761	2	2	Tier 3 zero-reaction				3			0.038	0.085	0.573	0.5765	0.351	-0.0645	0.4985	0.6535
832	1314.3	382.612	384.619	148.553	21071.1	1	1	Unidentified							0.0495	0.09	0.5365	0.56	0.344	-0.0705	0.4765	0.6695
833	1307.2	371.597	373.604	137.539	13770.2	1	1	Unidentified							1.7465	2.23	-0.294	-0.2205	1.208	1.5585	-0.224	-1.1875
834	1309.3	587.152	589.158	353.093	28612.6	1	1	Unidentified							-0.5315	-0.5295	-0.37	-0.4655	-0.0805	-0.6645	0.278	-0.2635
835	1306.2	406.617	408.624	345.117	211770	2	2	Tier 2			L-Noradrenaline 4-O-glucuronide		13.95	78.1	-0.0815	-0.0695	0.0995	0.021	-0.0115	-0.1605	0.0485	0.2745
836	1300	305.131	307.138	71.0728	729882	1	1	Tier 2			Pyrrolidine		2.17	69.2	0.299	0.118	0.517	0.067	-0.0765	0.347	0.8595	0.722	DB16858
837	1312.4	400.161	402.168	332.204	5912.57	2	2	Tier 2			Tryptophyl-Lysine		24.22	186.9	-0.1455	-0.0275	1.0845	0.123	0.0775	-0.2235	0.0695	0.3305
838	1310.3	544.127	546.134	310.069	17093	1	1	Unidentified							-0.1415	0.4625	0.8095	0.9155	0.126	1.0445	0.1735	0.1335
839	1307.2	329.123	331.131	190.129	40024.5	2	2	Unidentified							0.019	-0.0715	0.061	0.055	-0.0105	-0.0955	0.119	0.2095
840	1308.3	377.177	379.183	286.237	88761.3	2	2	Tier 2	C03413		N1,N12-Diacetylspermine		0.4	38.4	0.0555	0.1045	0.897	0.27	0.303	0.102	0.198	0.486
841	1305.2	336.113	338.12	204.11	245355	2	2	Unidentified							-0.0715	0.0045	0.2095	0.039	0.0905	-0.051	0.0155	0.343
842	1312.4	512.168	514.174	278.109	11118.6	1	1	Unidentified							0.3145	0.0745	0.318	0.2555	0.314	0.31	0.3115	0.313
843	1311.9	371.056	373.062	273.995	36120.4	2	2	Unidentified							-0.025	-0.1425	0.1035	0.4535	0.0395	-0.0585	0.071	1.4995
844	1310.3	518.097	522.11	50.9878	190255	1	2	Unidentified							0.0465	0.0695	0.049	0.132	0.064	0.018	0.1335	0.108
845	1312.3	370.057	372.063	271.996	130508	2	2	Unidentified							-0.043	-0.154	0.089	0.452	0.022	-0.065	0.0595	1.337
846	1312.3	330.095	332.102	192.073	10844.6	2	2	Unidentified							-0.571	-0.195	1.9775	-0.3875	-0.166	-0.899	-0.043	0.467
847	1313.3	259.553	261.559	50.9886	139177	2	2	Unidentified							0.0495	0.069	0.017	0.1295	0.058	0.057	0.146	0.084
848	1312.2	420.158	422.167	372.199	3820.6	2	2	Unidentified							0.202	0.142	-0.2195	-0.098	0.082	-0.11	0.178	-0.393
849	1312.1	385.121	387.128	151.063	978402	1	1	Tier 2	C16571	HMDB0060680	2-Amino-3-methylbenzoic acid		0.82	7	0.022	-0.01	3.5985	0.8845	0.3565	0.458	0.3175	2.044
850	1319.5	520.094	524.107	52.9849	61472.6	1	2	Unidentified							0.0625	0.0695	0.042	0.15	0.0745	0.02	0.15	0.097
851	1313.3	406.617	408.623	172.559	77405.8	1	1	Unidentified							-0.0815	-0.0695	0.106	0.021	-0.0115	-0.1605	0.0485	0.2835
852	1314.3	305.543	307.548	142.969	13031.5	2	2	Unidentified							0.045	0.042	0.081	0.1105	0.053	-0.0015	0.0705	0.0015
853	1314.5	514.116	516.123	280.058	63379.3	1	1	Unidentified							-0.1885	0.1225	0.6095	0.4375	-0.212	0.554	0.386	-0.235
854	1313.4	439.13	441.136	410.144	8434.33	2	2	Unidentified							-0.001	0.042	0.2735	0.0355	0.0905	-0.043	0.1185	0.133
855	1318.4	664.149	666.155	430.09	89538.2	1	1	Unidentified							0.31	0.1815	0.29	-0.033	0.128	-0.14	0.54	0.14
857	1314.5	425.156	427.162	191.097	1.66587e+06	1	1	Tier 2	C17221		Trihomomethionine		1.16	147.5	0.1305	0.4025	0.655	0.2155	0.402	0.361	0.0985	0.507
858	1316.5	444.146	446.154	210.087	23628	1	1	Tier 2			3,4-Dihydroxyphenylvaleric acid		4.13	58.9	-0.129	0.538	0.3765	-0.22	-0.183	0.1765	0.2875	-0.0975
859	1319.5	488.116	490.123	254.058	13418.5	1	1	Tier 3 zero-reaction				2			0.673	0.72	0.2555	-0.167	-0.0115	-0.2695	0.433	0.0025	Daidzein: DB13182
860	1315.9	324.577	326.584	181.037	8195.25	2	2	Tier 3 zero-reaction				1			-0.092	-0.31675	-0.038	-0.044	-0.161	0.1395	0.0585	-0.2465
861	1315.5	314.101	316.107	160.084	28115.8	2	2	Tier 3 zero-reaction				1			-0.125	0.1065	0.169	-0.0685	0.164	-0.111	0.272	0.164
862	1315.5	480.159	482.165	246.1	11491.9	1	1	Tier 2			Isomer 1 of cyclic 6-Hydroxymelatonin		0.72	132.6	-0.1165	-0.2135	0.0215	-0.117	-0.251	-0.3055	-0.2495	0.4055
863	1322.6	352.591	354.598	237.065	373275	2	2	Unidentified							0.215	0.234	0.2365	0.6575	0.372	0.4525	0.851	0.6205
864	1322.6	353.59	355.597	239.063	64909.1	2	2	Unidentified							0.2275	0.483	0.366	0.432	0.307	0.354	0.6	0.238
865	1320.6	421.167	423.173	374.217	62038.7	2	2	Tier 3 zero-reaction				1			0.1265	-0.059	0.0345	-0.085	-0.0145	-0.1445	0.082	0.0675
866	1322.2	329.095	331.101	95.0367	132730	1	1	Tier 2	C02502		2-Hydroxypyridine		1.27	34.2	0.4915	0.994	0.4565	0.3715	0.149	0.206	0.6525	0.236
867	1321.5	392.656	394.662	317.195	13102.6	2	2	Unidentified							0.088	0.1275	0.387	0.2025	0.2155	0.1275	0.3325	0.3555
868	1330.9	368.086	370.093	268.056	101136	2	2	Tier 1	C01817		Homocystine		0.7	13.5	0.102	-0.038	0.024	-0.011	-0.01	-0.076	0.178	0.151
869	1324.6	277.574	279.582	87.0319	7687.5	2	2	Tier 3 zero-reaction				1			-0.4515	-0.2425	-0.352	0.635	-0.323	-0.5025	-0.3295	-0.3555	2-Aminoacrylic acid: DB02688
870	1323.6	299.072	301.079	130.027	13563.9	2	2	Tier 3 zero-reaction		HMDB00620 HMDB00634 HMDB00749 HMDB02092	Glutaconic acid Citraconic acid Mesaconic acid Itaconic acid	4			3.9065	-0.1615	-0.263	-0.246	-0.2455	0.214	-0.206	-0.146	Citraconic acid: DB04734
871	1325.7	474.067	476.073	240.009	602624	1	1	Tier 2	C16196		1,2-Dihydroxynaphthalene-6-sulfonic acid		1.04	179	0.015	0.3225	0.7635	0.242	0.551	-0.004	0.632	0.518
872	1325.7	363.106	365.113	258.096	40231.5	2	2	Tier 3 zero-reaction				1			-0.201	-0.2075	0.009	-0.1145	-0.167	-0.2975	0.018	0.2305
873	1324.6	439.085	441.09	205.027	100660	1	1	Tier 2	C05663	HMDB33528	6-Hydroxykynurenic acid		23.64	21.5	-0.0105	0.0205	-0.036	2.391	-0.041	2.289	-0.0025	0.16
874	1325.8	300.103	302.11	132.089	5.19586e+06	2	2	Tier 1	C00077		Ornithine		1.42	24.9	0.1095	-0.0215	0.3375	0.1255	0.0965	-0.048	0.3435	0.321	DB00129
875	1324.7	307.111	309.118	146.105	51169.4	2	2	Tier 2	C01142		(3S)-3,6-Diaminohexanoic acid		0.83	23.5	0.019	-0.0615	-0.14	-0.21	-0.125	-0.175	-0.105	0.009
876	1326.8	641.176	643.182	407.118	306437	1	1	Tier 2		HMDB30257	Erysothiopine		21.46	114.3	0.5495	2.696	0.4035	0	0	0.389	0	0
877	1327.8	416.116	418.122	182.057	6.44917e+06	1	1	Tier 1	C05582		Homovanillic acid		1.49	17.7	0.1935	-0.0515	0.1945	0.0165	0.098	0.1265	0.375	0.4165
878	1322.7	402.1	404.107	168.042	276577	1	1	Tier 1		HMDB0001868	5-Methoxysalicylic acid		0.9	5.7	0.285	0.518	0.956	0.396	0.2115	0.3875	0.6945	0.4805
879	1335	386.105	388.112	152.047	5014742	1	1	Tier 1	C05852		Ortho-Hydroxyphenylacetic acid		1.49	6.6	0.044	-0.0875	0.528	-0.0605	-0.018	0.0425	0.213	0.0615
880	1333.9	356.609	358.615	245.101	40929.1	2	2	Unidentified							-0.149	-0.3885	0.868	-0.336	-0.141	-0.511	-0.0605	0.381
881	1333.4	346.074	348.082	112.016	12512.6	1	1	Tier 3 zero-reaction				2			-0.2145	-0.21	0.103	0.105	-0.0675	-0.402	-0.042	-0.004
883	1334.5	379.114	381.12	290.111	23710.6	2	2	Tier 3 zero-reaction				1			0.071	0.2715	0.8335	0.27	0.48	0.5145	0.342	0.4795
884	1333	441.111	443.118	207.053	207044	1	1	Tier 3 zero-reaction				1			-0.2205	-0.1275	0.256	0.0265	0.026	0.041	0.0775	0.266
885	1338.1	267.055	269.062	32.9971	83666	1	1	Unidentified							0.294	1.327	1.859	0.512	1.419	0.599	1.451	0.836
886	1336	438.159	440.165	408.201	29937.6	2	2	Unidentified							0.0705	-0.019	0.1485	-0.0555	-0.0035	-0.1455	0.189	0.1825
887	1338.1	501.114	505.128	34.0049	177390	1	2	Tier 3 zero-reaction		HMDB03125	Hydrogen peroxide	1			0.331	1.5065	2.0095	0.549	1.5365	0.6655	1.4965	0.9595	DB11091
889	1338.1	342.629	344.636	217.142	52551.2	2	2	Tier 2			Alanyl-Lysine		0.9	40	0.0595	0.0975	0.028	0.05	0.1125	-0.155	0.34	0.516
890	1338.1	322.116	324.123	176.116	31401.7	2	2	Unidentified							-0.1165	-0.1425	-0.0185	0.0775	-0.0305	-0.2715	-0.0765	-0.0055
891	1340.2	539.224	541.23	305.166	13955	1	1	Unidentified							0.13	0.6445	0.42	1.182	0.302	0.5395	0.1675	0.8255
892	1342.1	478.143	480.149	244.084	14841.7	1	1	Tier 2			threo-Syringoylglycerol		21.42	154	0.238	-0.2025	1.023	0.005	-0.2275	-0.1825	0.352	0.4065
893	1341.2	271.082	273.089	74.0475	28702.4	2	2	Unidentified							1.897	1.103	1.3735	0.1425	0.6855	1.782	2.083	-0.099
894	1343.2	519.099	521.105	285.04	44242.8	1	1	Tier 3 zero-reaction				1			0.03	0.111	0.4705	0.262	0.13	0.123	0.253	0.521
895	1341.2	432.111	434.118	198.052	344517	1	1	Tier 2	C10833		Isomer 1 of Syringic acid		1.18	90.5	0.056	0.121	0.153	0.081	0.4175	-0.0045	0.562	-0.0005
896	1342.3	460.142	462.148	226.084	236484	1	1	Tier 2			3-(4-Hydroxy-3-methoxyphenyl)-2-methyllactic acid		1.17	32.9	0.247	0.416	0.031	0.197	-0.037	0.241	0.804	0.137
897	1347.3	373.158	375.164	139.099	74208.9	1	1	Tier 2			9-Azabicyclo[3.3.1]nonan-3-one		1.16	21.1	0.0915	0.4215	0.7305	0.007	-0.028	0.1445	0.2965	-0.9135
898	1350.4	386.106	388.112	152.047	1.01855e+07	1	1	Tier 1	C14088		3-Cresotinic acid		0.44	0.8	0.0445	-0.09	0.5175	-0.068	-0.024	0.042	0.1995	0.052
899	1347.4	282.061	284.068	48.0028	110434	1	1	Tier 3 zero-reaction				1			-0.0185	0.1615	-0.5755	0.001	0.1705	0.0935	0.331	1.0145
900	1353.6	369.087	371.092	270.057	34124.8	2	2	Tier 2	C17238		Isomer 1 of S-(Hydroxyphenylacetothiohydroximoyl)-L-cysteine		14.74	179.2	0.033	-0.0875	0.03	0.0055	0.0245	-0.118	-0.074	0.081
901	1349.5	355.619	357.626	243.121	154185	2	2	Tier 2		HMDB29031	Prolyl-Gamma-glutamic acid		0.7	109.9	-0.537	-0.792	-0.743	-0.852	-0.8685	-0.8035	0.181	-0.3685
903	1353	306.085	308.092	144.053	14508	2	2	Unidentified							0.2005	0.094	0.456	0.1345	0.34	-0.1265	0.4625	0.1305
904	1338.1	348.09	350.096	114.031	30334.3	1	1	Tier 2	C00596		2-Hydroxy-2,4-pentadienoic acid		0.72	118.2	-0.1065	0.1115	0.553	0.229	0.14	0.0175	0.2775	0.2595
905	1359.6	562.237	564.243	328.178	9139.4	1	1	Unidentified							0	0	0	0	2.8925	0	0	5.2215
906	1353.6	517.146	519.152	283.088	24537.1	1	1	Tier 3 zero-reaction				2			-0.9705	-0.716	-0.6805	-0.954	-0.971	-1.039	-0.759	-0.863	1. 8-Hydroxy-deoxyguanosine: DB02502 2. Guanosine: DB02857
907	1354	266.117	268.124	32.0588	9273.57	1	1	Unidentified							0.1995	0.21	0.5055	0.2225	0.196	0.2855	0.2955	0.0055
909	1356.5	405.633	407.64	343.149	18652	2	2	Unidentified							0.0215	0.024	0.3255	0.1965	0.1165	-0.0105	0.188	0.3095
910	1354.5	280.1	282.106	46.0414	939311	1	1	Tier 3 zero-reaction		HMDB00108	Ethanol	1			0.541	0.83	2.6715	1.551	1.427	0.1385	1.874	2.1015	DB00898
911	1356.6	464.083	466.089	230.025	12307.3	1	1	Tier 3 zero-reaction				7			-0.35	0.6665	-0.045	-0.9355	-0.793	-0.5615	-0.4085	-0.8135	1. Ribose 1-phosphate: DB03101 2. Xylulose 5-phosphate: DB04034
912	1362.9	386.105	388.112	152.047	263400	1	1	Tier 1	C00642		p-Hydroxyphenylacetic acid		1.14	4.4	0.017	-0.139	0.5525	-0.0795	-0.011	0.073	0.2255	-0.081
913	1356.7	450.148	452.154	216.089	133424	1	1	Unidentified							-0.1165	-0.174	0.061	-0.259	-0.127	-0.3925	0.0395	0.0595
914	1354.6	313.626	315.633	159.136	4641.33	2	2	Unidentified							-0.126	0.601	-1.07	-0.126	0.0955	3.725	-0.9535	-2.232
915	1360.8	452.184	454.191	218.126	15003	1	1	Unidentified							0.097	0.118	0.3695	0.1935	0.3365	-0.02	0.533	0.471
917	1360.8	343.121	345.128	218.126	971912	2	2	Tier 2	C04020		D-Lysopine		1.16	24.6	0.0545	0.0505	0.362	0.264	0.343	-0.01	0.363	0.448
918	1359.8	404.079	406.088	170.021	25740.3	1	1	Tier 3 zero-reaction				2			-0.1115	1.1505	0.1855	-0.15	-0.193	-0.168	-0.0985	-0.251	Diethylthiophosphate: DB07674
919	1356.7	441.111	443.118	207.053	147051	1	1	Tier 3 zero-reaction				1			-0.172	-0.0845	0.2605	0.027	0.068	0.0635	0.0975	0.2785
920	1356.7	363.653	365.659	259.189	419457	2	2	Tier 2			Isoleucyl-Lysine		0.65	144	0.042	0.186	0.4785	0.235	0.191	0.139	0.1665	0.376
921	1355.6	493.248	495.254	259.189	25338.1	1	1	Unidentified							0.063	0.1695	0.451	0.2295	0.1775	0.157	0.223	0.374
922	1358.6	592.179	596.193	125.07	21826.2	1	2	Unidentified							-0.2875	0.1805	1.248	0.389	0.389	-0.367	0.722	1.012
923	1358.6	702.131	704.131	468.072	11733.2	1	1	Unidentified							0.136	0.21	0.5715	0.124	0.171	0.1835	0.4985	-0.0145
924	1390.7	307.147	309.153	73.0882	49423.9	1	1	Tier 2	C14422		Isomer 1 of Diethylamine		3.24	75.1	0.1895	-0.1485	2.045	0.0525	0.016	-0.2985	0.673	0.1885
925	1378.3	430.131	432.138	196.073	200478	1	1	Tier 2			3-(3,4-Dihydroxyphenyl)-2-methylpropionic acid		1.18	1.3	0.202	0.2465	0.7875	0.575	0.357	0.89	1.0645	0.367
926	1362.7	700.127	702.13	466.068	34652.3	1	1	Unidentified							0.1195	0.2385	0.68	-0.0875	0.15	0.0385	0.451	-0.1895
927	1359.6	352.098	354.105	236.079	26738.6	2	2	Tier 3 zero-reaction				1			-0.0565	-0.301	0.1705	0.066	-0.173	-0.1915	0.132	-0.2305
928	1358.7	477.216	479.223	243.158	9879.6	1	1	Unidentified							-0.074	-0.0675	0.01	0.003	-0.0625	-0.1505	0.043	0.2825
929	1360.7	525.169	527.175	291.11	20066.7	1	1	Unidentified							-0.146	-0.1355	0.331	-0.2895	0.046	-0.5355	-0.059	-0.2245
930	1359.8	410.619	412.626	353.122	287904	2	2	Tier 3 zero-reaction				1			0.045	0.0855	0.2485	-0.022	0.0595	-0.0355	0.177	0.2835
931	1358.7	355.637	357.644	243.158	249039	2	2	Tier 2			Lysyl-Proline		0.95	34	-0.0785	-0.076	-0.017	0.014	-0.082	-0.108	0.0485	0.222
932	1356.7	421.166	423.173	374.216	5374.43	2	2	Tier 3 zero-reaction				1			0.1395	-0.0735	0.058	-0.137	0.008	-0.1245	0.076	0.1025
933	1362.8	375.599	377.606	141.541	6502	1	1	Unidentified							0.024	0.1245	1.149	0.4665	0.6005	-0.0295	0.6105	0.8765
934	1361.8	452.185	454.191	218.126	17360.2	1	1	Unidentified							0.097	0.121	0.419	0.2315	0.379	0.002	0.65	0.652
935	1362.7	380.062	382.067	146.003	8849.06	1	1	Unidentified							0.611	1.1715	0.3955	1.5105	1.23	0.1405	5.553	1.3315
936	1364.8	652.185	654.191	418.126	87408.1	1	1	Unidentified							-0.189	0.9565	-0.691	-0.444	-0.9	-0.883	-0.516	-0.346
937	1363.9	572.104	574.111	338.046	4855.5	1	1	Tier 3 zero-reaction				1			0.052	0.424	1.4515	-0.225	-0.0865	-0.211	0.472	-0.438
939	1360.8	453.139	455.145	438.162	3855.4	2	2	Unidentified							-0.321	-1.471	0.075	-1.905	0.4065	2.222	2.5845	1.393
940	1364.8	476.155	478.161	242.097	19427.7	1	1	Tier 2			Serylhistidine		10.09	121.6	-0.3205	0.5735	-0.696	0.135	-1.091	-0.641	-0.746	-0.528
942	1364.4	492.147	494.153	258.089	6331.62	1	1	Tier 3 zero-reaction				4			-0.0115	0.3885	1.3475	-0.2995	-0.1685	-0.272	0.3765	-0.321
943	1364.4	539.189	541.194	305.13	6038.22	1	1	Unidentified							1.935	0.2945	0.561	0.1135	0.1125	0.422	0.229	-0.023
945	1364.8	293.113	295.12	118.11	30053.3	2	2	Unidentified							0.4555	1.1145	0.5875	0.3635	0.3255	0.8295	0.392	0.4375
946	1364.8	432.632	434.639	198.574	8916.5	1	1	Unidentified							0.063	0.162	0.3415	0.0865	0.1235	0.0585	0.2365	0.3205
948	1366.8	356.644	358.65	245.171	25800.7	2	2	Tier 2			Valyl-Lysine		3.71	53	0.021	0.061	0.517	0.265	0.157	0.028	0.0905	0.264
949	1364.9	337.132	339.138	206.147	25444	2	2	Unidentified							-0.0695	-0.086	0.1385	-0.11825	0.026	-0.121	0.1325	0.257
950	1365.9	281.14	283.147	47.0814	10230	1	1	Unidentified							-0.51475	1.02075	1.03975	-0.1445	-0.51475	0.31975	0.452	-0.51475
951	1364.8	294.113	296.119	120.11	3882.25	2	2	Unidentified							0.434	0.9145	0.3915	0.16	-0.0885	0.651	0.17	0.443
952	1351.5	328.116	330.122	188.114	10306.5	2	2	Tier 2	C03884		L-Targinine		19.5	180.7	0.174	0.1275	0.0205	1.0705	0.058	0.02	-0.2285	1.499
953	1367	422.137	424.144	188.079	10671.6	1	1	Tier 3 zero-reaction				2			-0.5135	-0.761	-0.045	-0.7865	0.491	-0.359	-0.124	0.987	N-Acetylglutamine: DB04167
954	1370.1	388.084	390.091	154.026	448486	1	1	Tier 1	C00628		Gentisic acid		1.07	8.5	-0.015	-0.205	0.0665	-0.2025	-0.182	-0.3155	0.4055	0.1285
955	1365.9	394.158	396.164	160.1	273799	1	1	Tier 2	C10126		Anatabine		1.49	19.1	0.246	0.4025	-0.174	0.253	0.0945	-0.087	-0.117	0.189
956	1367	407.163	409.17	173.105	14215.2	1	1	Tier 3 zero-reaction				4			-0.128	-0.298	0.367	-0.062	-0.031	-0.0045	0.054	0.5165
957	1363.9	525.244	527.251	291.186	9077.91	1	1	Unidentified							0.0555	0.2875	0.224	0.284	0.135	0.4405	0.0725	-0.261
958	1367	464.163	466.17	230.105	30286.9	1	1	Unidentified							-1.2045	-1.5825	-0.629	-1.603	-0.9145	-1.813	-0.4285	-0.908
959	1369.9	460.117	462.123	226.059	91071	1	1	Tier 3 zero-reaction				1			-0.0795	0.066	0.8925	0.5	0.5325	-0.273	0.57	0.915	3-Nitrotyrosine: DB03867
960	1370.1	336.132	338.138	204.147	283933	2	2	Unidentified							-0.041	-0.029	0.3575	-0.057	0.0195	-0.024	0.065	0.28
961	1368	395.605	397.612	161.547	68915.6	1	1	Unidentified							-0.041	-0.068	0.0365	0.0855	-0.0255	-0.109	-0.0165	0.052
962	1368	497.178	499.183	263.119	8980	1	1	Tier 2			desethylzaleplon		4.25	133.5	-0.0415	0.092	0.146	0.01	0.112	-0.0785	-0.0385	0.2475
963	1369	402.1	404.106	168.042	2.35753e+06	1	1	Tier 1	C06672		Vanillic acid		1.59	1.3	0.4215	0.565	1.033	0.474	0.283	0.34	0.704	0.398	DB02130
964	1368	297.074	299.08	126.031	513316	2	2	Unidentified							-0.427	-0.8935	-1.017	-1.1465	-0.8215	-0.7905	-1.0005	0.0955
965	1369.9	298.074	300.08	128.031	76209	2	2	Unidentified							-0.284	-0.692	-0.831	-0.4325	-0.674	-0.609	-0.8015	-0.058
966	1372	480.158	482.165	246.1	91215.6	1	1	Tier 2			cyclic 6-Hydroxymelatonin		1.06	47.4	-0.0185	0.541	1.6025	-0.102	0.148	0.535	1.1665	0.063
967	1374.2	307.111	309.118	146.106	1.01857e+07	2	2	Tier 1	C00047		Lysine		1.02	1.9	0.1685	0.017	0.148	0.0845	0.1475	0.0005	0.2345	0.3415	DB00123
968	1374.2	308.111	310.117	148.105	3.83065e+06	2	2	Unidentified							0.148	-0.0245	0.0975	0.038	0.1165	-0.0165	0.212	0.3385
969	1374.2	380.163	382.17	146.105	205589	1	1	Tier 3 zero-reaction				4			0.071	0.036	0.229	0.0765	0.132	-0.0125	0.263	0.3445	1. D-Lysine: DB03252 2. L-Lysine: DB00123
970	1377.2	399.173	401.179	165.115	308123	1	1	Tier 2		HMDB39665	5-Ethyl-1,2,3,4,5,6-hexahydro-7H-cyclopenta[b]pyridin-7-one		2	76	-1.054	-0.4315	-1.144	-0.992	-0.2015	-1.089	0.167	-1.315
971	1379.3	425.612	427.619	191.554	61328	1	1	Unidentified							0.1205	0.0755	0.7565	0.5545	0.389	-0.068	0.5705	0.783
972	1378.3	299.095	301.103	65.0368	273188	1	1	Unidentified							0.7675	0.019	3.031	3.44	1.313	1.1465	0.03	0.7945
973	1379.2	367.606	369.613	267.096	66613.1	2	2	Tier 3 zero-reaction				3			0.1025	0.4255	-0.119	1.205	0.6415	-0.144	0.9025	0.574	Adenosine: DB00640
974	1380.2	462.132	464.139	228.074	92375.1	1	1	Tier 2			Benzyl salicylic acid		9.95	204.7	0.107	0.24	1.843	0.9235	1.092	-0.417	1.1245	2.007
975	1381.3	430.131	432.138	196.073	3.012e+06	1	1	Tier 2	C12205		5-Hydroxyconiferyl alcohol		1.37	10.5	0.321	0.2835	1.061	0.739	0.1575	0.78	1.087	0.516
976	1382.3	372.089	374.096	138.031	2.79354e+06	1	1	Tier 1	C00156	HMDB0000500	4-Hydroxybenzoic acid		1.22	3	1.411	0.798	1.7395	0.223	0.2415	0.6245	2.3745	0.4275	DB04242
977	1384.4	487.109	489.115	253.051	19526	1	1	Unidentified							0.0895	0.3185	-0.271	0.069	0.3255	0.8245	0.3565	0.8685
978	1380.4	434.109	436.115	400.102	47059.2	2	2	Tier 2		HMDB59986	5-(3',4',5'-Trihydroxyphenyl)-gamma-valerolactone-4'-O-glucuronide		1.41	74.4	-1.2325	5.175	-2.5685	0.182	-2.235	-1.991	-0.0155	-1.672
979	1381.4	351.101	353.107	234.084	21955.7	2	2	Tier 3 zero-reaction				1			-0.279	-0.322	0.0105	0.0135	-0.116	-0.074	0.1555	0.341
980	1382.9	396.127	398.134	162.069	32573.9	1	1	Tier 3 zero-reaction				1			-0.014	-0.0645	0.72	0.184	0.173	-0.135	0.325	0.545
981	1384	367.606	369.613	133.548	12147.8	1	1	Unidentified							0.142	0.29	-0.1025	0.9155	0.5865	-0.0945	0.8945	0.4905
982	1383.5	333.126	335.133	99.0679	91799.5	1	1	Tier 3 zero-reaction				1			-0.3675	-0.2115	0.441	0.9165	-1.144	-0.298	-0.0395	0.012
983	1383.5	299.095	301.102	130.073	1.86461e+06	2	2	Tier 2		HMDB29396	L-cis-3-Amino-2-pyrrolidinecarboxylic acid		1.03	79.5	0.777	0.019	4.011	4.235	1.5265	1.2685	0.0285	0.7785
984	1386.4	656.125	658.132	422.067	19242.1	1	1	Unidentified							-0.6575	-0.538	-0.368	-0.411	-0.6125	-0.893	0.097	-0.936
985	1383.5	318.059	320.066	168.002	90221.6	2	2	Unidentified							0.0445	0.0165	0.283	0.042	0.0295	-0.02	0.0085	-0.0705
986	1393.6	320.634	322.641	173.152	21913.1	2	2	Unidentified							0.1485	0.244	0.7365	0.6495	0.55	-0.0125	0.2305	0.3535
987	1384.5	257.084	259.091	46.0522	5439.8	2	2	Unidentified							0.151	1.7755	-0.0195	-0.2185	-0.384	0.569	-0.6365	-0.433
988	1390.5	378.103	380.11	288.09	5070.33	2	2	Unidentified							0.0625	0.061	-0.045	-0.0575	-0.034	0.8435	0.1615	0.0325
989	1388.6	541.203	543.21	307.145	12285.8	1	1	Unidentified							0.083	-0.094	-0.162	-0.1665	-0.2565	-0.2565	-0.104	-0.1375
990	1391.7	328.116	330.123	188.115	78346.7	2	2	Tier 3 zero-reaction				3			0.1675	0.09	0.0035	1.014	0.047	-0.0165	-0.224	1.4195
991	1390.7	417.627	419.634	183.569	11132.5	1	1	Unidentified							0.133	0.0115	0.2	0.0265	0.072	-0.0715	0.2135	0.2035
992	1390.5	444.195	446.2	210.136	5683.25	1	1	Unidentified							0.1095	0.435	0.6285	0.3865	0.4805	0.5655	0.633	0.9425
993	1390.6	373.122	375.129	278.127	6237.75	2	2	Tier 3 zero-reaction				3			-0.171	-0.026	0.698	0.748	-0.0845	-0.2705	0.353	0.8665
995	1390.5	605.198	607.204	371.139	8792.5	1	1	Unidentified							-0.2	0.1095	0.0425	0.32	-0.329	-0.1765	-0.0535	0.1355
996	1391.6	432.111	434.117	198.053	40878.4	1	1	Tier 1	C10833		Syringic acid		0.94	13	-0.0325	0.1495	0.2075	-0.4705	0.0375	-0.0065	0.302	-0.1055
997	1403	329.115	331.122	190.114	9526.67	2	2	Tier 3 zero-reaction				2			0.1865	0.021	0.031	0.8465	-0.0175	-0.015	-0.186	0.962
998	1392.7	336.087	338.093	204.057	40079.2	2	2	Unidentified							0.1435	0.25	0.486	0.338	0.287	0.4895	0.171	0.7965
999	1389.6	344.106	346.112	110.047	24335.6	1	1	Tier 3 zero-reaction				1			0.0245	0.346	0.266	0.4295	0.472	0.1925	0.356	0.3365
1000	1391.1	380.111	382.118	292.106	7553.5	2	2	Tier 3 zero-reaction				1			-0.1185	0.2905	-0.0645	-0.176	0.0935	-0.099	0.0515	0.192
1001	1392.6	307.147	309.153	73.0886	912128	1	1	Tier 2	C14422	HMDB0041878	Diethylamine		1.88	129.3	0.661	0.31	2.218	0.9795	0.806	0.2295	1.491	1.0575
1002	1391.7	387.1	389.107	153.042	832821	1	1	Tier 1	C00632		3-Hydroxyanthranilic acid		1.59	12.6	-0.1175	0.0525	0.784	0.2495	0.309	0.2595	0.3165	0.2115	DB03644
1003	1389.5	529.146	531.152	295.088	12434.7	1	1	Unidentified							0	0	0	0.876	0.041	0	1.3835	0
1004	1394.2	413.104	415.109	358.092	8254.8	2	2	Tier 2			N2-Acetyl-Cysteinyldopa		10.15	1.7	-0.3195	0.094	0.5985	-0.295	-0.3075	-0.518	0.1775	0.169
1005	1393.6	400.121	402.127	166.062	3.5299e+06	1	1	Tier 1	C01744		Desaminotyrosine		1.63	4.4	0.3105	0.5765	1.3255	1.1565	0.1735	0.052	0.388	0.382	DB03897
1006	1392.5	366.115	368.122	132.057	22971	1	1	Tier 3 zero-reaction				5			0.2015	0.098	-0.0135	-0.2015	-0.0585	0.2635	-0.078	1.9865	L-Asparagine: DB00174
1007	1392.7	400.034	402.04	165.976	21990	1	1	Unidentified							0.351	0.0215	1.4505	0.24	0.4985	0.216	0.992	-0.579
1008	1392.7	466.2	468.207	232.142	69841.6	1	1	Unidentified							0.0505	0.1315	0.461	0.144	0.201	0.1235	0.2825	0.4315
1009	1392.7	350.129	352.136	232.142	722921	2	2	Tier 2			Spermic acid 2		0.85	144.8	0.0595	0.1495	0.4185	0.1445	0.1275	0.0325	0.3135	0.3565
1010	1395.7	375.106	377.113	282.096	343721	2	2	Tier 3 zero-reaction				1			0.012	0.1815	1.0345	0.3955	0.475	-0.0275	0.4445	0.7915
1011	1391.6	406.144	408.152	344.172	22314.2	2	2	Unidentified							-0.056	0.103	0.5985	0.3555	0.0495	0.1845	0.4865	0.8055
1012	1395.7	599.151	603.165	132.042	70709.8	1	2	Tier 3 zero-reaction				7			0.0255	0.2005	1.167	0.4525	0.5855	0.0335	0.5045	0.8825	Glutaric acid: DB03553
1013	1393.8	464.164	466.17	230.105	16294.1	1	1	Unidentified							-1.2045	-1.587	-0.6345	-1.603	-0.9145	-1.813	-0.4285	-0.908
1014	1395.2	601.152	605.164	134.042	8176.57	1	2	Unidentified							0.0075	0.225	1.1785	0.4535	0.65	-0.009	0.564	0.799
1015	1393.8	297.074	299.081	126.031	203568	2	2	Unidentified							-0.4365	-0.868	-0.9975	-1.089	-0.8035	-0.745	-0.981	0.115
1016	1396.7	328.116	330.123	188.116	62789.2	2	2	Tier 3 zero-reaction				3			0.1585	0.0865	0.003	1.013	0.049	-0.031	-0.2225	1.419
1017	1396.7	563.224	565.23	329.166	11639.8	1	1	Tier 3 zero-reaction				1			-0.2165	0.1095	0.12	-0.0465	1.3095	-0.071	-0.3475	0.34
1018	1392.7	337.086	339.094	206.056	6656.4	2	2	Unidentified							0.074	0.404	0.223	0.089	0.2285	0.439	0.3425	0.276
1019	1394.8	497.213	499.22	263.155	24380.8	1	1	Unidentified							0.0945	0.598	1.046	0.4935	0.5875	0.3935	0.232	0.4845
1020	1395.8	271.082	273.089	74.0475	39681.2	2	2	Unidentified							1.777	0.1015	0.4135	0.451	-0.216	0.17	0.991	0.02
1021	1397.8	506.138	508.144	272.079	4720.25	1	1	Tier 2	C09751	HMDB0037254	Isomer 1 of Garbanzol		21.55	18	0.6905	-0.4845	0.2575	-1.903	0.4005	0.487	0.84	0.266
1022	1397.9	660.211	662.217	426.153	6359	1	1	Tier 3 zero-reaction				1			-0.051	0.0465	-0.0695	0.2245	-0.2375	-0.2205	0.022	-0.0815
1024	1399.8	356.093	358.1	244.069	27362.8	2	2	Tier 3 zero-reaction				3			0.069	0.235	0.8195	0.448	0.5535	-0.1055	0.677	0.6225	1. Uridine: DB02745 2. 3,3',4'5-Tetrahydroxystilbene: DB08399
1025	1398.8	420.159	422.166	372.201	5421.12	2	2	Unidentified							1.152	0.0095	0.726	-1.248	0.383	-0.3035	0.8055	-0.2145
1026	1400.8	362.13	364.136	256.142	22293.4	2	2	Unidentified							-0.213	-1.016	-0.7505	0.241	-0.2205	-0.2195	0.794	2.9425
1028	1400	486.028	488.031	251.97	24606.6	1	1	Unidentified							-0.024	-0.2255	1.188	0.811	0.5595	0.081	0.516	0.852
1029	1401.9	350.105	352.113	232.094	16450	2	2	Unidentified							-0.221	-0.5705	-0.14	-0.81	-0.679	0.193	-0.334	-1.202
1030	1401	410.619	412.626	353.122	31655.7	2	2	Tier 3 zero-reaction				1			0.0285	0.068	0.244	0.1195	0.0595	-0.037	0.1975	0.342
1031	1401.5	553.2	555.207	319.142	10291	1	1	Tier 2			Norfloxacin		15.3	18.8	0.6195	-0.0445	0.3725	-0.3125	-0.0405	-0.3125	0.108	0.021	DB01059
1032	1402	376.624	378.633	285.132	53863.9	2	2	Tier 3 zero-reaction		HMDB02171	Glycylprolylhydroxyproline	1			0.9265	1.0355	2.257	-0.0515	1.07	0.4755	0.202	0.2245
1033	1404.1	380.131	382.136	292.145	10650.4	2	2	Tier 3 zero-reaction				1			-0.1175	0.037	0.1745	0.048	0.108	-0.286	0.252	0.596
1034	1399.9	327.642	329.649	187.168	2.97383e+06	2	2	Tier 2	C01029		N8-Acetylspermidine		1.1	62.6	0.0535	0.1715	0.2795	0.2635	0.1755	-0.0085	0.0965	0.2705
1035	1401	430.095	432.099	196.037	13472.2	1	1	Unidentified							0.6405	0.234	0.5585	0.078	0.3095	0.305	0.2015	0.001
1036	1401	355.619	357.626	243.122	41251	2	2	Tier 2		HMDB29031	Isomer 1 of Prolyl-Gamma-glutamic acid		0.18	192.9	1.251	3.429	1.916	0.8925	2.173	1.213	2.0535	1.595
1037	1404.1	364.085	366.092	130.026	24550.3	1	1	Tier 3 zero-reaction				4			-0.035	0.043	0.069	0.0005	0.037	0.063	0.117	0.047	1. Citraconic acid: DB04734
1038	1401	421.226	423.233	187.168	495584	1	1	Tier 3 zero-reaction				2			0.0585	0.1595	0.2775	0.2515	0.1575	-0.012	0.0875	0.296
1039	1408.2	484.028	486.031	249.97	55619.1	1	1	Unidentified							0.162	-0.0865	0.511	0.41	0.3405	0.0905	0.326	0.4955
1040	1412.2	501.079	503.085	267.02	16911.2	1	1	Unidentified							-0.071	1.6005	0.4125	-0.286	1.2545	0.1405	0.2745	1.3765
1041	1415.4	350.577	352.583	233.037	111753	2	2	Tier 1		HMDB0004148	Dopamine 4-O-sulfate (2 tags, 2 charges)		1.4	3.5	0.0315	0.068	0.1575	0.003	-0.0845	0.8685	0.54	0.0105
1042	1414.3	328.099	330.105	188.082	13748.5	2	2	Tier 3 zero-reaction				2			-0.4355	-0.6165	-0.041	-0.534	0.367	-0.3265	-0.053	0.8675	N-Acetylglutamine: DB04167
1043	1410.2	303.079	305.086	69.021	43880.9	1	1	Unidentified							0.92	-0.3315	2.344	1.6645	1.212	1.983	1.1485	0.097
1044	1413.8	338.068	340.075	208.019	12064	2	2	Unidentified							0.29	0.6205	3.162	1.972	1.174	-0.136	1.875	3.222
1045	1415.9	430.081	432.087	196.023	7041.14	1	1	Unidentified							-0.797	-0.3355	-0.921	-0.1025	-0.357	0.484	2.3655	-1.185
1046	1414.4	351.576	353.581	235.036	22458.2	2	2	Unidentified							-0.022	0.007	0.2345	-0.0055	-0.077	0.7625	0.525	0.0715
1047	1414.3	310.598	312.604	153.079	36827.3	2	2	Tier 2	C06502		FAPy-adenine		21.62	27.7	0.032	0.0485	-0.005	0.024	-0.185	0.8695	0.47	0.0055
1048	1412.3	354.101	356.108	240.085	37024.7	2	2	Unidentified							-1.5185	-1.468	-0.3655	-0.9825	-0.198	-2.0585	-0.5485	1.2285
1049	1414.8	345.588	347.594	223.059	40061.6	2	2	Tier 2	C05645	HMDB0004083	4-(2-Amino-3-hydroxyphenyl)-2,4-dioxobutanoic acid		15.25	132.8	-1.111	-0.9105	0.198	-0.183	-0.1665	-1.6845	-0.695	0.6395
1050	1416.3	397.604	399.609	163.545	15782.5	1	1	Unidentified							0.1085	-0.0245	0.751	0.104	0.047	-0.0835	0.1135	-0.1175
1051	1413.3	415.168	417.174	181.11	5055.5	1	1	Tier 2			3,4-Dimethoxyphenylethylamine		1.62	33.7	0.149	0.2005	0.658	0.971	0.596	0.537	0.382	0.43
1052	1413.3	356.645	358.652	245.173	15325.9	2	2	Tier 1		HMDB0028964	Lysyl-Valine		1.06	7.3	0.064	-0.1165	0.464	0.033	0.057	-0.143	0.246	0.261
1053	1415.3	332.095	334.101	98.0367	78837	1	1	Unidentified							0.1825	-0.11	0.953	-0.22	0.3035	0.282	0.465	-0.205
1054	1416.4	378.555	380.562	288.993	4509.4	2	2	Unidentified							0.0245	0.0305	-0.18575	0.0085	-0.0985	0.6045	0.2625	-0.1005
1055	1415.4	525.064	527.071	291.006	3942.25	1	1	Unidentified							0.0715	0.13475	0.22475	0.19775	0.19225	-0.06175	0.1865	0.36675
1056	1417.4	386.039	388.045	303.961	2978.75	2	2	Unidentified							0.008	0.0195	-0.3565	0.0195	-0.2465	0.4855	-0.0395	0.0505
1057	1417.3	514.188	516.196	280.13	4039.36	1	1	Unidentified							0.0045	-0.0405	0.067	0.3755	-0.0815	-0.0875	0.025	0.0905
1058	1417.3	435.68	437.687	201.621	6019.33	1	1	Unidentified							-0.1775	-0.1085	-0.035	-0.116	-0.105	-0.204	-0.17	-0.061
1060	1417.3	406.166	408.173	172.108	2532	1	1	Tier 2			1,2,3,4-Tetrahydro-beta-carboline		18.71	5.5	0.0605	0.248	-0.6785	-0.1275	0.046	0.3825	0.3025	0.5155
1061	1418.4	533.21	535.217	299.152	8222.33	1	1	Tier 2			N-depropylpropafenone/N-desalkylpropafenone		0.52	92.7	-0.5565	-0.676	-0.544	-0.3415	-0.342	-0.7515	-0.3485	-0.3095
1062	1415.8	463.12	465.126	458.122	9613	2	2	Tier 3 zero-reaction		HMDB01142	FMNH	1			-1.1445	0.543	-1.943	-2.1135	-1.915	0.982	-2.0475	-1.899
1063	1418.4	412.121	414.127	178.063	14373.4	1	1	Tier 2	C02666		Coniferyl aldehyde		0.73	126.4	0.5475	0.395	0.998	0.1565	0.1045	0.517	0.8565	0.608
1064	1419.5	570.173	572.179	336.115	2352	1	1	Tier 3 zero-reaction				1			0.03	-0.106	0.538	0.164	-0.1805	0.3825	0.055	0.1865	Berberine: DB04115
1065	1416.4	523.229	525.235	289.171	7361.16	1	1	Unidentified							-0.1245	0.2495	0.0825	0.0965	0.2155	0.1715	-0.058	0.5905
1066	1415.4	313.627	315.633	159.137	9946.67	2	2	Unidentified							0.6325	0.1525	0.043	0.2995	0.6215	1.844	0.501	-0.044
1067	1416.4	439.171	441.178	205.113	10154.7	1	1	Unidentified							0.097	0.28	0.362	0.151	0.193	0.201	0.1945	0.251
1068	1419	351.128	353.134	234.139	8339	2	2	Unidentified							0.043	0.154	0.453	0.0705	0.239	0.337	0.363	0.273
1069	1421.4	352.633	354.639	237.149	27097.1	2	2	Unidentified							-0.1065	-0.25	-0.2475	0.086	-0.074	-0.446	-0.1125	-0.009
1070	1418.4	462.205	464.212	228.147	5019	1	1	Tier 3 zero-reaction		HMDB11174 HMDB11175	L-isoleucyl-L-proline L-leucyl-L-proline	2			0.4	0.9955	1.603	1.436	1.654	0.895	0.9575	1.616
1071	1422.5	400.121	402.127	166.062	5.6131e+06	1	1	Tier 2			Ethyl vanillin		1.34	27.2	0.3115	0.6	1.2205	0.9095	0.165	0.0325	0.36	0.3595
1072	1429.8	453.057	455.063	218.999	28072.9	1	1	Unidentified							0.179	0.2145	0.23	0.5355	0.17	0.382	0.4885	0.2
1073	1428.8	279.116	281.122	45.0573	99804.5	1	1	Tier 3 zero-reaction				1			0.089	0.999	0.9465	0.293	0.5475	0.053	0.4485	0.765
1074	1420.5	498.158	500.164	264.099	32670.8	1	1	Unidentified							0.0345	0.1465	0.3505	0.1055	0.0385	0.018	0.122	0.267
1075	1443.2	388.084	390.09	154.025	16798.4	1	1	Tier 2	C00628	HMDB0000152	Isomer 1 of Gentisic acid		2.81	100	0.264	1.668	-0.013	-0.3015	-0.2795	-0.3105	0.21	-0.2525
1076	1421.6	335.124	337.13	202.131	3.11142e+06	2	2	Tier 2			Symmetric dimethylarginine		17.73	131.2	-0.0415	-0.0325	0.049	-0.0495	-0.046	-0.189	0.093	0.221	DB02302
1077	1425.7	332.076	334.082	196.035	72494.5	2	2	Unidentified							-0.018	0.0265	0.033	4.659	0.016	-0.112	1.7505	2.528
1078	1426.6	285.098	287.104	102.079	88091.8	2	2	Unidentified							-0.2275	1.7	0.043	0.2575	-0.281	1.141	1.2825	0.123
1079	1427.6	409.121	411.127	175.063	78387.8	1	1	Tier 2	C02298		N-Acetylindoxyl		1.44	121.1	0.2665	-0.056	0.8895	0.9035	0.416	0.2675	0.632	0.3935
1080	1426.8	396.127	398.134	162.069	83175	1	1	Tier 3 zero-reaction				1			-0.023	-0.072	0.8475	0.2785	0.1545	-0.139	0.322	0.526
1081	1430.6	399.174	401.179	165.115	4.6618e+06	1	1	Tier 1	C02765	HMDB0001943	Pseudoephedrine		0.29	27.4	-0.0245	0.06	-0.0255	4.823	-0.0185	1.7725	-0.0215	0.0465	DB00852
1082	1426.7	394.179	396.186	160.121	103875	1	1	Tier 3 zero-reaction				2			0.105	0.0865	0.53	0.2445	0.1645	0.102	0.2095	0.311	N(6)-Methyllysine: DB01714
1083	1448.4	314.119	316.125	160.12	412789	2	2	Tier 2	C02728		Isomer 1 of N(6)-Methyllysine		0.96	27	0.0945	0.092	0.5015	0.216	0.165	0.123	0.249	0.351	DB01714
1084	1430.8	398.089	400.094	328.061	12871.5	2	2	Tier 3 zero-reaction				1			0.482	0	0	0	0.535	0	0	0.172
1085	1429.8	336.13	338.135	204.144	9282.79	2	2	Unidentified							-0.044	0.1095	0.528	-0.0045	0.0535	-0.0545	0.1635	0.1885
1086	1432.9	279.116	281.122	45.0575	103685	1	1	Tier 3 zero-reaction				1			0.089	0.986	0.9405	0.291	0.5505	0.0455	0.4405	0.7605
1087	1431.9	396.634	398.642	162.576	7373.67	1	1	Unidentified							0.0875	-0.159	-0.177	-0.5055	-0.3325	-0.219	0.561	0.175
1088	1435.9	340.083	342.089	212.049	13969.8	2	2	Unidentified							-0.0315	0.3325	0.618	0.128	0.7625	3.402	1.5005	0.057
1089	1430.8	521.175	523.184	287.117	13161.4	1	1	Tier 2			noroxymorphone		2.27	28.9	0.0255	-0.185	0.142	0.09	0.424	-0.0075	0.0935	0.3945
1090	1431.9	451.172	453.178	217.113	127218	1	1	Tier 2			N-desisopropylpropranolol		6.74	192.2	0.087	0.365	0.154	0.323	0.1985	0.227	0.165	0.519
1091	1433.8	549.245	551.251	315.187	10881.9	1	1	Unidentified							0.0475	0.366	0.1805	0.4205	0.101	0.1545	0.0405	0.5435
1092	1431.9	339.083	341.09	210.05	76307.4	2	2	Tier 3 zero-reaction		HMDB11714	Vanilpyruvic acid	1			-0.0945	2.111	-0.151	-0.224	1.678	-0.294	0.186	-0.046
1093	1433.3	462.169	464.175	228.111	6936.6	1	1	Tier 3 zero-reaction				1			0.178	-0.0205	0.186	0.26	-0.162	-0.035	0.2055	1.669
1094	1434.9	361.453	363.46	127.395	8222.75	1	1	Unidentified							-0.105	-0.0005	0.341	0.045	-0.035	-0.0715	0.149	0.4505
1095	1433.9	389.618	391.625	155.56	22952.3	1	1	Unidentified							0.281	0.151	0.295	0.2045	0.15	0.1125	0.344	0.0075
1096	1434	415.128	417.138	181.07	17013.7	1	1	Tier 2			Adrenochrome o-semiquinone		9.86	155.2	-0.106	0.0145	0.154	-0.007	0.0025	0.0015	0.179	0.0015
1097	1434.8	516.195	518.197	282.137	7641.4	1	1	Unidentified							-0.669	-0.9575	-1.0845	-1.331	-1.1845	-0.3485	-0.1635	-0.9495
1098	1434.8	307.11	309.118	146.104	58157.7	2	2	Tier 2	C01186		(3S,5S)-3,5-Diaminohexanoic acid		2.6	85.5	0.155	0.0195	0.173	0.088	0.1375	-0.0035	0.2355	0.3215
1099	1446.3	480.114	482.12	246.056	8019.33	1	1	Unidentified							-0.2615	-0.437	-0.201	-0.1225	-0.105	0.189	0.753	-0.21
1100	1437	324.09	326.096	180.063	10969.3	2	2	Tier 2	C22137		Isomer 1 of 4-Chloro-L-lysine		4.84	58.2	-2.2135	-1.889	-1.417	-2.0325	-1.695	-2.672	-0.8695	-1.65
1101	1435	530.159	532.165	296.101	68298.9	1	1	Tier 3 zero-reaction				1			0.0065	-0.005	0.281	-0.0265	-0.066	-0.169	0.1165	0.202
1102	1435.4	382.109	384.115	296.101	831287	2	2	Tier 1		HMDB0028765	Aspartyl-Tyrosine		0.14	13.2	-0.002	0.0035	0.288	-0.0325	-0.067	-0.1525	0.0855	0.2375
1103	1433.3	347.087	349.094	226.058	17298.3	2	2	Tier 3 zero-reaction				1			-0.287	-0.6465	1.3935	0.867	0.132	0.275	0.515	0.763	3-Nitrotyrosine: DB03867
1104	1436.5	330.579	332.585	193.041	6675.83	2	2	Tier 3 zero-reaction				3			0.357	0.3715	0.6685	-0.11	0.628	0.7755	0.722	1.1905
1105	1435	389.116	391.125	310.116	144526	2	2	Tier 1		HMDB0028831	Glutamyl-Tyrosine		0.13	7.7	0.044	0.0615	0.107	0.069	0.106	0.1125	0.124	0.0945
1106	1436.9	396.634	398.642	325.151	15764.5	2	2	Unidentified							0.0875	-0.159	-0.177	-0.5055	-0.3325	-0.219	0.561	0.175
1107	1438.1	356.594	358.601	245.072	963875	2	2	Unidentified							0.0265	0.1605	1.088	0.5555	0.639	0.047	0.6435	0.689
1108	1441.2	460.116	462.123	226.058	265261	1	1	Tier 3 zero-reaction				1			0.021	0.2255	1.3645	0.7335	0.728	0.029	0.882	1.068	3-Nitrotyrosine: DB03867
1109	1437	356.093	358.099	244.069	3.04563e+06	2	2	Tier 3 zero-reaction				3			0.101	0.34	1.7165	0.86	0.853	0.0035	0.9295	1.3185	1. Uridine: DB02745 2. 3,3',4'5-Tetrahydroxystilbene: DB08399
1110	1438.1	396.155	398.161	162.096	46914.2	1	1	Tier 3 zero-reaction				1			0.0755	0.3135	1.7845	0.9085	0.944	0.108	0.97	1.311
1111	1447.3	674.226	676.233	440.168	11024.2	1	1	Tier 3 zero-reaction				1			-0.0525	0.076	0.036	0.278	-0.12	-0.088	0.1295	-0.023
1112	1442	400.12	402.127	166.061	9716.67	1	1	Tier 2			Isomer 1 of Ethyl vanillin		3.66	61.6	0.279	0.435	0.703	0.4265	0.1925	0.131	0.639	0.343
1113	1443	408.05	410.055	173.992	35630	1	1	Unidentified							0	0	5.084	4.3135	0.7415	0.424	0	5.741
1114	1442.2	530.159	532.165	296.1	32193.1	1	1	Tier 3 zero-reaction				1			0.005	-0.0065	0.2795	-0.028	-0.0675	-0.1705	0.115	0.2005
1115	1443	466.106	468.113	464.096	3218.67	2	2	Unidentified							0.0985	-0.2915	0.899	-0.065	-0.483	-0.113	1.262	0.252
1116	1444.1	335.106	337.114	202.094	11106.6	2	2	Unidentified							-0.1135	-0.026	-0.0775	0.019	-0.087	0.4905	0.1025	-0.0245
1117	1444.7	619.215	621.221	385.156	2955	1	1	Unidentified							-0.427	0.565	1.6715	0.5435	-0.169	0.0445	0.194	-0.0965
1118	1446.2	378.09	380.097	288.063	9091.6	2	2	Tier 3 zero-reaction				2			0.168	0.1635	0.7155	0.3695	-0.1455	-0.0485	1.33	-0.0405
1119	1446.2	341.64	343.645	215.163	16778.7	2	2	Unidentified							-0.0065	0.1105	0.078	0.0345	0.0715	0.0685	-0.029	0.0465
1120	1443.2	565.24	567.246	331.182	21107.1	1	1	Tier 2			5-hydroxy saxagliptin		14.06	56.2	0.0685	0.448	0.2875	0.2875	0.204	0.4335	0.1575	0.8325
1121	1445.1	326.077	328.082	184.037	6602.17	2	2	Tier 2	C05580		3,4-Dihydroxymandelic acid		0.27	139.2	-0.9235	-0.666	-0.905	-1.00575	-0.4255	-0.9425	-0.2835	-0.7735
1122	1446.3	457.101	459.11	446.086	4119.67	2	2	Unidentified							0.602	0.777	0.0295	0.492	0.1055	-0.0895	0.3105	0.4565
1123	1452.5	279.116	281.122	45.0573	92113.3	1	1	Tier 3 zero-reaction				1			0.0865	0.98	0.9335	0.289	0.5575	0.0385	0.44	0.7845
1124	1442.2	343.139	345.145	218.162	18168.8	2	2	Unidentified							0.028	-0.0855	0.2295	0.075	-0.0415	-0.08	0.206	0.334
1125	1455.6	496.178	498.185	262.12	3316.25	1	1	Unidentified							-0.088	0.0795	0.875	0.1005	-0.217	-0.26	-0.1785	-0.21
1126	1443.2	422.116	424.123	188.058	16085.4	1	1	Tier 2	C03203		1-Hydroxy-2-naphthoic acid		25.6	28.5	0.158	-0.0355	-0.004	-0.104	-0.054	0.4155	-0.123	-0.0895
1127	1446.2	485.2	487.206	251.142	26760.8	1	1	Tier 2		HMDB60956	N-desmethylmirtazapine		0.38	138.6	0	0	0.065	0	0	0.492	4.613	0
1128	1448.4	504.125	506.132	270.067	167465	1	1	Tier 2	C06563		Genistein		28.63	13.2	-0.03675	-0.04625	1.15275	0.57175	0.14275	0.04825	0.25975	1.26025	DB01645
1129	1446.3	358.122	360.128	124.063	140309	1	1	Tier 2	C06730		4-Methylcatechol		29.98	10.6	0.116	0.2645	0.206	0.0455	0.2755	0.054	0.323	0.131
1130	1447.4	369.092	371.099	270.067	1.64936e+06	2	2	Tier 2	C17238		S-(Hydroxyphenylacetothiohydroximoyl)-L-cysteine		0.07	20.8	0.0255	0.035	0.7615	0.524	0.186	0.0505	0.2455	1.6635
1131	1448.3	423.161	425.171	189.103	10768.2	1	1	Unidentified							-0.03	0.8925	-0.0965	-0.019	0.526	0.236	0.167	0.57
1132	1447.4	415.079	417.084	181.02	18768.9	1	1	Unidentified							0.0195	0.148	0.7535	0.2605	0.006	-0.1215	0.144	0.9975
1133	1447.3	473.148	475.155	239.09	9131	1	1	Unidentified							-0.0595	0.125	0.0095	0.336	-0.112	0.272	0.049	0.082
1134	1449.3	568.073	570.079	334.015	63213.4	1	1	Unidentified							0.2935	0.507	0.561	0.1615	0.202	-0.0775	0.4155	0.7265
1135	1448.1	441.148	443.152	207.089	7636.33	1	1	Tier 3 zero-reaction				3			-0.1475	0.024	-0.147	0.58	-0.072	-0.0715	-0.065	0.0065
1136	1450.4	343.111	345.118	109.052	17677.6	1	1	Tier 2	C02720		Hydroxylaminobenzene		1.16	131.7	-0.0215	0.1125	0.4395	0.229	0.196	0.3315	0.3305	0.0935
1137	1450.3	395.106	397.112	161.047	199883	1	1	Tier 1	C19837		Indole-3-carboxylic acid		1.22	16.2	0.1545	-0.008	0.238	0.2885	0.13	0.0425	0.059	0.0315
1138	1451.3	334.158	336.165	100.1	9767.43	1	1	Unidentified							-0.1445	-0.0935	0.0955	-0.0305	-0.0445	2.5175	-0.052	0.0165
1139	1451.3	314.119	316.125	160.121	1.8635e+06	2	2	Tier 2	C02728		Isomer 2 of N(6)-Methyllysine		0.89	62.5	0.0935	0.104	0.5125	0.2275	0.1605	0.137	0.26	0.37	DB01714
1140	1451.3	358.601	360.608	249.086	90390.9	2	2	Tier 3 zero-reaction				2			0.6635	-0.3855	0.48	0.105	-0.0895	-0.433	0.446	1.42
1141	1460.6	457.065	459.072	446.014	29069.5	2	2	Unidentified							0.071	0.2375	1.52	0.486	0.99	-0.1165	1.091	0.5025
1142	1451.3	315.119	317.125	162.121	240154	2	2	Unidentified							-0.028	0.0395	0.2525	0.0555	0.0075	-0.0985	0.0215	0.1415
1143	1454.6	370.092	372.099	272.068	109193	2	2	Tier 2			Isomer 1 of Fukiic acid		20.62	43.4	-0.3885	-0.2315	0.2525	-0.0435	-0.052	-0.421	-0.338	0.655
1144	1451.3	330.08	332.087	96.0219	9965.33	1	1	Unidentified							-0.0225	-0.0025	0.1695	0.438	0.2135	0.027	0.5725	0.696
1145	1452.9	348.156	350.162	228.195	11050.1	2	2	Unidentified							0.9785	0.364	0.9045	0.1065	0.4595	-0.047	0.1315	0.079
1146	1452	412.122	414.128	178.063	7169.33	1	1	Tier 2	C02666		Isomer 1 of Coniferyl aldehyde		0.84	65.8	0.326	0.1505	0.208	-0.14	-0.1535	0.1925	0.418	-0.1575
1147	1457.5	457.065	459.071	223.007	30812.1	1	1	Unidentified							0.0675	0.2355	1.5205	0.486	0.9845	-0.121	1.087	0.505
1149	1453.5	486.125	488.13	252.067	11250.8	1	1	Tier 2	C16996		Nigakinone		27.9	138.4	0.072	0.2235	0.0605	0.394	0.1345	0.1315	0.0325	0.0485
1150	1453.5	456.147	458.153	222.088	44408.1	1	1	Tier 2	C20225	HMDB0304294	Coniferyl acetic acid		1.97	25.1	0.2535	-1.423	0.2455	-1.636	-1.344	-0.1	-1.6	-0.834
1151	1456.5	379.637	381.644	145.579	4214.5	1	1	Unidentified							0.0825	0.253	0.3915	0.058	0.2825	0.14	0.374	0.493
1153	1454.5	319.59	321.597	171.064	345606	2	2	Unidentified							0.121	-0.005	0.283	-0.03	1.125	0.4205	1.1285	1.9405
1154	1456.5	337.139	339.146	206.161	4321.21	2	2	Unidentified							0.0685	0.319	1.129	0.569	0.3665	0.379	0.442	0.344
1155	1456.5	400.065	402.071	166.006	3241.62	1	1	Unidentified							0.2125	0.269	0.412	0.5015	0.2615	0.08	0.39	0.782
1156	1457.1	440.2	442.206	206.141	48842	1	1	Tier 2	C16561	HMDB0060656	Monoethylglycinexylidide		1.16	24.9	1.241	0	0	0.012	0	0	0	5.277
1157	1462.2	279.116	281.122	45.0575	99955.7	1	1	Tier 3 zero-reaction				1			0.084	0.9475	0.9075	0.2575	0.5475	0.0185	0.4145	0.7365
1158	1456.5	500.132	504.144	33.0224	6399.5	1	2	Tier 3 zero-reaction		HMDB03338	Hydroxylamine	1			0.049	1.217	2.8795	-0.069	1.814	0.074	2.5	-0.03
1159	1457.5	500.131	502.135	266.072	3471.64	1	1	Unidentified							0.205	0.5875	2.0735	0.049	2.039	0.728	1.8185	0.464
1160	1456.6	456.111	458.118	222.052	6252	1	1	Unidentified							1.0785	0.7575	-0.0085	0.6615	0.073	0.032	0.319	0.284
1161	1460.6	493.273	495.279	259.214	6551.18	1	1	Unidentified							0.0825	0.415	0.1695	0.2985	0.0865	0.0025	0.0255	0.4905
1162	1461.8	272.1	274.106	76.0837	13760.8	2	2	Unidentified							0.178	0.361	0.386	0.21	0.552	0.1195	0.388	0.2465
1163	1460.6	364.144	366.152	260.17	4518	2	2	Unidentified							-0.3405	-0.3225	0	-0.1245	-0.25	-0.486	-0.1785	0.001
1164	1458.5	369.585	371.592	135.527	21066.6	1	1	Unidentified							-0.1025	-0.074	0.513	0.227	0.0365	-0.0785	0.0895	1.0385
1165	1459.7	333.163	335.169	99.1042	383883	1	1	Tier 2		HMDB32416	2-Methylpiperidine		1.67	71.3	-0.2825	-0.234	-0.182	-0.188	-0.239	3.8745	-0.2775	-0.2855
1166	1463.3	322.126	324.133	176.136	13191.8	2	2	Unidentified							-0.015	0.0195	0.3485	0.188	0.049	0.1095	0.167	0.2075
1167	1462.2	672.12	674.127	438.061	3387.43	1	1	Unidentified							-0.057	0.0965	-0.0585	0.456	-0.233	-0.129	0.617	-0.275
1168	1463.7	321.126	323.133	174.136	103350	2	2	Unidentified							0.0535	-0.0055	0.6885	-0.0325	-0.297	0.033	-0.2265	-0.017
1169	1463.7	271.1	273.107	74.0839	215845	2	2	Tier 2	C00986		1,3-Diaminopropane		0.85	36.4	0.186	0.273	1.309	0.2315	0.4485	0.167	0.4175	0.306
1170	1462.3	436.092	438.101	404.068	4237.67	2	2	Unidentified							0.0255	-0.003	-0.1155	0.053	-0.1525	0.213	0.2235	-0.191
1171	1463.3	277.064	279.071	43.0054	4062.2	1	1	Unidentified							0.819	0.6345	3.016	-0.0655	0.7515	0.617	0.5235	0.46
1172	1462.8	426.111	428.118	384.106	75934.1	2	2	Unidentified							1.2905	-0.297	-0.1115	-0.032	-0.3505	0.7145	0.6495	-0.1495
1173	1486.5	297.074	299.081	126.032	612965	2	2	Unidentified							-0.243	-0.6515	-0.477	-0.6725	-0.3555	-0.4735	-0.603	0.1405
1174	1464.3	328.134	330.141	188.152	151316	2	2	Tier 2	C01037		7,8-Diaminononanoic acid		0.64	23.7	0.0335	0.3975	1.1185	0.654	0.539	0.672	0.547	0.319
1175	1465.8	321.629	323.635	175.141	16920.7	2	2	Unidentified							0.338	0.2845	0.802	0.596	0.2705	0.2595	0.2945	0.6165
1176	1466.8	334.651	336.657	201.184	14995.8	2	2	Tier 2			N3'-Acetyl-3'-Aminopropylcadaverine		0.24	137.1	0.17	0.171	0.1975	0.2	0.209	0.0075	0.2835	0.3535
1177	1466.8	285.097	287.104	102.078	9293.33	2	2	Unidentified							0.4355	0.736	2.0295	0.8755	0.833	0.63	2.5175	0.715
1178	1466.8	458.065	460.072	448.013	18304.6	2	2	Unidentified							0.068	0.272	1.5465	0.509	1.0595	-0.111	1.201	0.535
1179	1467.8	457.065	459.071	446.013	57900.3	2	2	Unidentified							0.0655	0.2365	1.5045	0.481	0.9805	-0.12	1.0895	0.498
1180	1472.9	375.074	377.08	282.031	55747.6	2	2	Unidentified							-0.0605	0.1865	0.084	-0.13	-0.0105	0.123	0.033	-0.219
1181	1464.3	457.566	459.573	223.508	17369.8	1	1	Unidentified							0.061	0.2595	1.6545	0.5365	1.1265	-0.1185	1.2585	0.4685
1182	1477.6	457.065	459.072	446.013	29359.2	2	2	Unidentified							0.066	0.235	1.5035	0.4805	0.9835	-0.115	1.092	0.498
1183	1474.6	297.074	299.081	126.031	1.13336e+06	2	2	Unidentified							-0.2655	-0.7145	-0.585	-0.764	-0.4035	-0.5095	-0.7025	0.1145
1184	1475	292.106	294.112	116.094	20842.7	2	2	Tier 3 zero-reaction		HMDB12176	5-Aminopentanamide	1			0.3095	0.3015	1.8795	0.6025	2.01	1.2725	1.168	1.0515
1185	1476	426.137	428.143	192.078	57617.7	1	1	Tier 2	C20465	HMDB0304294	Coumaryl acetic acid		1.22	53.3	-1.3525	-1.852	-1.9125	-1.9265	-1.942	-2.0025	0.9265	-1.6035
1186	1426.7	314.118	316.125	160.12	43993.3	2	2	Tier 2	C02728		Isomer 3 of N(6)-Methyllysine		2.45	103.9	-0.004	0.006	0.2375	0.0785	0.077	-0.053	0.128	0.321	DB01714
1187	1486.5	338.052	340.058	207.987	142763	2	2	Unidentified							-0.3605	-1.1525	-1.1305	-1.371	-0.6445	-0.843	-1.1825	0.081
1189	1477.1	396.09	398.097	162.031	14947.2	1	1	Tier 2			para-Trifluoromethylphenol		5.67	9.6	0.015	0.127	0.2515	0.0555	0.1435	-0.398	-0.055	-0.175
1190	1476.9	287.609	289.616	107.102	47552.8	2	2	Unidentified							0	0.374	0	1.3325	0	0.39	0	0
1191	1476.6	414.138	416.143	180.079	24330.1	1	1	Tier 2			4-Hydroxy-2,6,6-trimethyl-3-oxo-1,4-cyclohexadiene-1-carboxaldehyde		2.02	35.8	0.071	0.3725	1.126	0.097	0.24	0.5295	0.5935	0.0725
1192	1478.7	374.615	376.621	281.113	19096.7	2	2	Tier 2			N-Acetyl-6-Lactoyl-5,6,7,8-tetrahydropterin		0.31	77.6	-0.045	0.098	0.485	0.3675	0.1905	0.1265	0.4625	0.3375
1193	1479.1	407.109	409.114	173.05	21086.7	1	1	Tier 3 zero-reaction		HMDB00842	Quinaldic acid	1			0.6005	1.7065	2.3775	0.6775	0.1955	0.6105	4.301	0.5645	DB02428
1194	1489.6	337.052	339.059	205.988	889032	2	2	Tier 2			Pyrogallol-2-O-sulphate		0.84	70.9	-0.3115	-1.0605	-1.0435	-1.265	-0.583	-0.7705	-1.077	0.0895
1195	1481.2	318.057	320.066	167.997	4668	2	2	Unidentified							-0.121	-0.6625	-0.2555	-0.7015	-0.2705	-0.3785	3.1505	0.2525
1196	1479.2	374.614	376.621	140.556	13695.7	1	1	Unidentified							-0.045	0.098	0.485	0.3415	0.1905	0.1265	0.4625	0.3375
1197	1479.2	436.121	438.127	202.063	5828	1	1	Tier 2	C03569	METPA0408	2,2',3-Trihydroxybiphenyl		0.33	44	-0.1195	-0.178	0.114	-0.02	-0.195	1.889	-0.0915	-0.177
1198	1481.3	359.047	361.054	249.978	7896.12	2	2	Tier 2		HMDB60761	4-Chloro-5-sulfamoylanthranilic acid		4.64	30.3	-2.1565	-0.959	-2.038	-2.37	-2.04	-2.243	-2.37	-2.212
1199	1487.5	334.06	336.064	200.003	5746.6	2	2	Tier 3 zero-reaction				1			-0.3115	-0.8635	-0.8845	-1.067	-0.5225	-0.7405	-0.9195	0.1465	D-Erythrose 4-phosphate: DB03937
1200	1480.3	378.101	380.107	288.084	358497	2	2	Unidentified							0.0565	-0.024	1.033	0.8995	-0.111	-0.12	1.945	-0.216
1201	1486.5	328.038	330.044	187.96	8730.43	2	2	Unidentified							0.087	0.8245	0.5825	2.1255	0.2425	0.3555	0.7865	0.0175
1202	1483.2	421.089	423.096	374.062	6512.25	2	2	Unidentified							0.1355	0.1505	0.275	-0.0865	0.2895	0.102	0.279	0.244
1203	1486.4	332.593	334.599	197.069	21697.7	2	2	Tier 2	C00355		Isomer 1 of 3,4-Dihydroxy-L-phenylalanine		0.88	32	-0.1025	0.0575	-0.0175	-0.2535	-0.1475	-0.189	-0.028	-0.014	DB01235
1204	1480.8	473.115	475.121	478.113	12049.8	2	2	Unidentified							0.4135	0.1365	0.926	1.908	0.424	0.0835	0.3615	0.2855
1205	1480.3	462.178	464.186	228.12	131740	1	1	Unidentified							-0.2585	-0.4265	-0.2635	-0.443	-0.444	-0.507	-0.4005	0.863
1206	1482.3	473.115	475.121	239.057	10746.5	1	1	Unidentified							0.419	0.1365	0.926	2.4995	0.424	0.0835	0.3595	0.2855
1207	1487.5	330.045	332.054	191.972	5373.83	2	2	Unidentified							-0.32	-1.212	-1.1545	-1.663	-0.5495	-0.715	-1.1265	-0.093
1208	1483.4	444.159	446.165	210.1	19743.5	1	1	Tier 2	C02325		Sinapyl alcohol		24.8	5.4	-0.1885	-0.2005	0.152	-0.256	-0.263	-0.0115	0.094	-0.0695
1209	1486.3	551.261	553.267	317.202	19501.7	1	1	Unidentified							0.0115	0.369	0.154	0.3685	0.284	0.2765	0.0735	0.7535
1210	1483.8	272.128	274.135	38.0694	4990.15	1	1	Unidentified							-0.1115	-0.1585	0.3025	-0.0285	-0.193	0.014	0.019	0.038
1211	1485.4	695.223	699.239	228.114	13130	1	2	Tier 3 zero-reaction				1			-0.3305	-0.3595	-0.0185	-0.2715	-0.336	-0.2685	-0.1535	-0.1085
1212	1485.5	344.101	346.107	220.086	76866	2	2	Tier 1	C00643		5-Hydroxy-tryptophan		1.53	12.1	-0.025	-0.243	-0.2195	-0.593	-0.277	-0.2495	-0.225	-0.2645
1213	1483.9	420.093	422.099	372.069	3130.75	2	2	Unidentified							0.3105	0.0515	-0.049	0.5495	0.156	-0.1885	0.017	0.3085
1214	1488.4	363.653	365.66	259.189	6569.62	2	2	Tier 1		HMDB0028955	Lysyl-Leucine		0.75	13.3	-0.047	-0.084	0.2115	-0.019	0.0145	-0.1335	0.1875	0.2375
1215	1485.2	348.115	350.122	228.113	603538	2	2	Tier 3 zero-reaction				1			-0.327	-0.3345	0.052	-0.264	-0.3375	-0.245	-0.1935	-0.049
1216	1483.3	457.065	459.071	446.014	8850.62	2	2	Unidentified							0.0635	0.235	1.489	0.4715	0.9685	-0.112	1.092	0.488
1217	1486.5	314.117	316.125	160.118	13789.1	2	2	Tier 2	C02728		Isomer 4 of N(6)-Methyllysine		5.04	120.2	0.047	0.0475	0.2865	0.1405	0.1335	0.0085	0.1915	0.3835	DB01714
1219	1485.3	380.197	382.203	146.138	6072.24	1	1	Unidentified							-0.161	-0.235	0.2425	-0.06	-0.187	0.106	-0.0195	0.149
1220	1484.9	408.136	410.143	348.156	5593.5	2	2	Unidentified							-0.1545	-0.231	0.276	0.148	-0.0805	-0.287	0.1965	1.288
1221	1486.5	382.109	384.115	296.101	15831.8	2	2	Tier 2			Isomer 1 of Aspartyl-Tyrosine		0.91	70.5	-0.4225	-0.4505	-0.2855	-0.4055	-0.4425	-0.1845	-0.2015	-0.3835
1222	1485.4	272.574	274.58	77.0312	32561.9	2	2	Tier 3 zero-reaction				1			0.4295	-0.096	0.6375	0.2815	0.0195	-0.2955	0.5085	0.6835	Cysteamine: DB00847
1223	1489.4	319.109	321.116	85.0508	3871.13	1	1	Tier 3 zero-reaction				1			-0.0305	1.336	1.322	0.716	0.0945	0.528	1.3535	1.072
1224	1487.4	506.138	508.144	272.079	19108.2	1	1	Tier 2	C08578	METPA1722	Butein		21.61	42.2	-0.3225	-0.249	-0.6745	-2.553	-0.3735	-0.991	-0.6155	-1.146
1225	1485.4	271.574	273.581	75.0315	324236	2	2	Tier 3 zero-reaction				1			0.4525	-0.048	0.672	0.273	0.0335	-0.2855	0.457	0.6565	1. Glycine: DB00145
1226	1486.5	500.098	502.104	266.04	12885	1	1	Unidentified							0	0.061	1.7185	0.6185	0.405	0.1315	1.395	0
1227	1486.8	581.186	583.192	347.128	25155	1	1	Unidentified							0.1705	0.10775	0.009	-0.1645	0.4155	0.041	5.6775	-0.008
1228	1486.9	264.062	266.07	60.0064	7962	2	2	Unidentified							0.724	-0.067	1.0855	1.4	0.3315	0.063	0.7225	1.13
1229	1489	298.074	300.08	128.031	60308.4	2	2	Unidentified							-0.3355	-1.0175	-1.0345	-1.211	-0.602	-0.7195	-1.061	-0.2015
1230	1489	385.068	387.074	151.009	22314.3	1	1	Unidentified							0.549	0.1875	0.8565	0.5855	0.8915	0.3005	0.963	0.6965
1231	1487.4	279.116	281.123	45.0576	95549	1	1	Tier 3 zero-reaction				1			0.087	0.925	0.8965	0.2695	0.53	0.0055	0.395	0.7055
1233	1488.4	447.12	449.127	426.124	5749.22	2	2	Unidentified							0.0395	0.0155	0.207	-0.027	-0.02	0.1335	-0.0135	-0.0985
1234	1487.5	367.11	369.118	133.052	32202.8	1	1	Tier 2	C05658		Indoxyl		2.06	172.6	0.0255	0.278	0.226	-0.023	0.541	0.455	0.2105	-0.121
1235	1489.4	406.179	408.186	172.121	7144.88	1	1	Unidentified							0.0825	-0.0375	0.2595	0.136	-0.0305	0.163	0.2085	0.24
1236	1490.4	434.174	436.181	200.116	15220.6	1	1	Unidentified							-0.296	-0.5035	-0.2285	-0.3915	-0.5165	-0.5335	-0.16	-0.2365
1237	1488.3	378.083	380.089	144.025	15143	1	1	Unidentified							0.061	0.1	0.585	0.4365	0.304	0.062	0.5755	0.44
1238	1489.4	407.104	409.11	346.092	3995	2	2	Unidentified							0.6015	1.676	2.5485	0.8465	0.1805	0.507	4.376	0.57
1239	1492.6	314.102	316.107	160.087	16602.7	2	2	Tier 3 zero-reaction				1			0.1715	0.4385	-0.104	0.3295	0.0745	0.386	-0.0105	-0.104
1240	1492.5	393.131	395.139	318.146	7732	2	2	Unidentified							-0.6815	-1.0745	-0.9645	-0.709	-0.8245	-0.887	-0.753	0.683
1241	1488.4	297.074	299.08	126.031	376404	2	2	Unidentified							-0.324	-1.044	-0.995	-1.18	-0.552	-0.7205	-1.029	0.0825
1242	1491.5	380.644	382.652	293.172	18910.3	2	2	Tier 1		HMDB0028958	Lysyl-Phenylalanine		3.03	13.7	-0.111	0.098	0.026	0.0655	-0.074	-0.291	0.0515	0.353
1243	1489.4	397.087	399.091	326.057	5450.17	2	2	Unidentified							-0.03	-0.021	0.107	-0.015	0.0405	-0.1255	-0.016	-0.0715
1244	1489	334.115	336.123	200.114	12712.9	2	2	Unidentified							-0.1855	-0.016	-0.2675	-0.433	-0.1505	-0.097	-0.02	-0.069
1245	1491.5	531.165	533.171	297.107	4338.11	1	1	Tier 3 zero-reaction				3			0.021	0.1155	0.3525	0.3065	0.189	0.4175	0.293	0.4575
1246	1494.7	331.585	333.591	195.053	7916	2	2	Tier 2	C05604	HMDB0004067	Isomer 1 of 2-Carboxy-2,3-dihydro-5,6-dihydroxyindole/Dopachrome o-semiquinone		0.14	157.4	1.8865	0.9155	0.959	0.1075	0.4425	1.707	2.195	-0.26
1247	1490.6	349.114	351.122	230.111	4494	2	2	Unidentified							-0.063	-0.069	-0.0685	-0.065	-0.2145	-0.067	-0.021	0.043
1248	1491.5	306.104	308.11	144.091	9007.3	2	2	Unidentified							-0.036	0.0945	0.307	0.0645	0.0845	-0.08	0.2025	0.341
1249	1494.2	299.114	301.12	130.111	15091	2	2	Tier 3 zero-reaction				1			-0.291	-0.1545	0.4715	0.262	0.225	-0.282	0.3165	0.403
1250	1492.6	321.066	323.073	174.016	386951	2	2	Tier 3 zero-reaction		HMDB00072 HMDB00958 HMDB01264	cis-Aconitic acid trans-Aconitic acid Dehydroascorbic acid	3			-1.7805	-1.677	-0.252	-0.3945	-0.8815	-1.4415	-0.9545	-1.6185	Dehydroascorbic acid: DB08830
1251	1492.6	407.067	409.073	173.008	93319.9	1	1	Unidentified							-1.8185	-1.714	-0.146	-0.4375	-0.868	-1.474	-1.0085	-1.63
1252	1494.1	364.168	366.174	130.11	5403.5	1	1	Tier 3 zero-reaction				1			-0.052	0.193	0.376	0.422	-0.0635	-0.094	0.498	0.666
1253	1491.6	353.106	355.112	238.095	17762.7	2	2	Tier 2			gamma-Glutaminyl-4-hydroxybenzene		0.48	29.8	-0.0345	-0.0545	0.0435	-0.1745	-0.049	-0.0615	0.0965	0.0795
1254	1489	457.567	459.573	223.508	4939	1	1	Unidentified							0.0785	0.2635	1.6545	0.529	1.1015	-0.0915	1.2325	0.5155
1255	1495.2	472.153	474.159	238.094	3764	1	1	Unidentified							-0.024	0.254	0.0835	0.268	0.121	-0.0505	0.232	0.1625
1256	1494.5	441.184	443.19	207.126	19060	1	1	Unidentified							0.504	0.1935	0	0	2.263	0.654	0.2415	4.099
1257	1497.3	483.068	485.074	249.01	8690.5	1	1	Tier 3 zero-reaction				1			0.2205	0.8155	-0.136	0.7465	1.1505	-0.0165	1.6145	1.9555	Alendronic acid: DB00630
1258	1488.4	281.121	283.129	47.0625	23182.7	1	1	Unidentified							-0.135	-0.062	-0.076	-0.039	0.055	0.1305	0.05	-0.1685
1259	1531.8	399.091	401.095	330.065	3871.57	2	2	Unidentified							0.0265	0.1905	0.19	-0.1775	-0.014	-0.107	0.239	0.47
1260	1494.7	328.116	330.123	188.116	62396.8	2	2	Tier 3 zero-reaction				3			0.4	-0.104	0.419	0.1625	0.2425	0.313	0.293	0.432
1261	1497.7	523.229	525.235	289.171	15532.8	1	1	Tier 2			Donepezil metabolite M4		5.94	99.4	0.103	0.5975	0.977	0.55	0.533	0.319	0.247	0.428
1262	1496.6	327.083	329.089	93.0245	14388.2	1	1	Unidentified							0.118	0.3475	0.6915	0.3105	0.3995	0.1855	0.1415	0.3525
1263	1499.3	386.105	388.111	152.047	1.54888e+06	1	1	Tier 2	C21167		4-Hydroxy-3-methylbenzoic acid		1.55	87.2	0.042	0.2275	1.1295	0.503	0.607	0.4705	0.529	0.6485
1264	1497.8	371.105	373.112	137.047	200800	1	1	Tier 3 zero-reaction		HMDB00875 HMDB01123 HMDB01392 HMDB01538 HMDB01891	Trigonelline 2-Aminobenzoic acid p-Aminobenzoic acid 3-Pyridylacetic acid m-Aminobenzoic acid	5			1.3005	-0.196	0.9905	-0.0375	-0.431	-0.112	1.458	0.04	1. 2-Aminobenzoic acid: DB04166 2. p-Aminobenzoic acid: DB02362 3. m-Aminobenzoic acid: DB02054
1265	1498.8	394.179	396.186	160.12	87169.5	1	1	Tier 3 zero-reaction				2			0.1355	0.2305	0.1505	0.173	0.1525	-0.002	0.244	0.418	N(6)-Methyllysine: DB01714
1266	1498.8	314.119	316.125	160.121	4.81804e+06	2	2	Tier 2	C02728		N(6)-Methyllysine		0.57	146	0.1325	0.0165	0.136	0.1395	0.12	0.0065	0.245	0.4385	DB01714
1267	1505.9	322.074	324.081	176.032	12841.1	2	2	Tier 3 zero-reaction				2			-0.859	-0.7915	0.142	-0.145	-0.283	-0.7435	-0.502	-0.6795	Ascorbic acid: DB00126
1268	1504.9	382.603	384.61	297.089	131839	2	2	Tier 3 zero-reaction				1			0.022	0.2365	0.191	0.3105	0.221	0.46	0.17	-0.065	5'-Methylthioadenosine: DB02282
1269	1505.9	376.592	378.599	142.534	72098.2	1	1	Unidentified							0.024	-0.163	0.121	-0.2535	-0.154	-0.1975	0.0095	-0.0275
1270	1505	356.094	358.101	122.036	1.20936e+06	1	1	Tier 2	C03067		3-Hydroxybenzaldehyde		1.83	169.1	0.239	0.8245	1.443	1.1635	0.6035	0.977	0.6795	0.252
1271	1507	265.584	267.591	63.0518	75754	2	2	Unidentified							0.3185	0.2545	0.746	0.7005	0.316	-0.033	0.766	0.981
1272	1508	350.106	352.113	232.095	24641.7	2	2	Unidentified							-0.063	0.003	0.435	0.082	0.542	-0.1985	0.3085	-0.0725
1273	1505	264.584	266.591	61.0522	828754	2	2	Tier 3 zero-reaction				1			0.2955	0.239	0.7105	0.6395	0.2695	-0.0615	0.64	0.9715	Ethanolamine: DB03994
1274	1507.1	342.132	344.139	216.147	112681	2	2	Unidentified							-0.2065	-0.0125	0.2635	-0.0985	-0.34	-0.307	-0.0285	0.081
1275	1508	424.132	426.138	190.074	10626.7	1	1	Unidentified							-0.1425	-0.1955	0.4205	0.3035	0.1635	-0.004	0.5955	-0.018
1276	1507.1	400.121	402.127	166.062	662190	1	1	Tier 2			Isomer 2 of Ethyl vanillin		1.41	172.1	0.5925	0.3195	0.345	0.336	0.284	0.1645	0.757	0.4985
1277	1508.6	376.592	378.599	285.067	50249.4	2	2	Unidentified							0.0005	-0.188	0.0805	-0.291	-0.1785	-0.23	-0.0315	-0.065
1278	1507.1	332.592	334.599	197.068	476090	2	2	Tier 2	C00355		3,4-Dihydroxy-L-phenylalanine		0.62	12.9	-0.049	-0.1265	0.0595	-0.0255	-0.1685	-0.241	0.07	0.129	DB01235
1279	1509	438.651	440.658	409.185	21937.8	2	2	Unidentified							-0.0825	-0.373	-0.311	-0.4075	-0.382	-0.5005	-0.2015	-0.2975
1280	1511.1	369.583	371.591	135.525	24136.3	1	1	Unidentified							0.057	0.128	0.0525	0.2135	0.0685	-0.046	0.2885	0.095
1281	1511.1	555.216	557.222	321.157	10664.2	1	1	Unidentified							2.5055	2.027	0.9275	0.6965	0.102	-1.264	0.935	1.845
1282	1512.1	387.071	389.077	306.025	19553.7	2	2	Tier 3 zero-reaction		HMDB11640 HMDB03263	Uridine 2',3'-cyclic phosphate Pelargonidin	2			0.1845	2.8425	0.72	5.297	0.706	1.729	4.048	0.471
1283	1512.2	386.071	388.077	304.025	93069.3	2	2	Tier 2			5-(3',4',5'-Trihydroxyphenyl)-gamma-valerolactone-3'-O-sulphate		0.47	106.5	0.053	-0.2925	-0.264	0.025	-0.443	-0.5765	-0.0565	0.2715
1284	1531.7	457.065	459.072	223.007	4497.5	1	1	Unidentified							0.073	0.248	1.509	0.478	0.94	-0.1005	1.0665	0.4625
1285	1513.2	453.187	455.193	219.129	379021	1	1	Tier 2			Ritalinic acid		6.38	146.9	-0.013	0.2925	0.1865	0.1575	0.276	0.1635	0.1085	0.5395
1286	1514.8	366.087	368.095	264.057	119381	2	2	Tier 2			dapsone hydroxylamine		0.02	156.4	-0.012	-0.0295	-0.083	-0.032	-0.024	-0.008	-0.01	0.022
1287	1517.2	391.596	393.604	315.075	58856.8	2	2	Unidentified							0.214	0.163	0.416	0.1015	0.0935	0.176	0.4665	0.269
1288	1516.2	544.226	546.232	310.168	31036.8	1	1	Tier 2	C09239		Sarpagine		0.69	25.8	-0.6145	-0.50875	-0.6145	-0.6145	3.298	-0.6145	-0.6145	5.743
1289	1520.3	428.151	430.158	194.093	8299.14	1	1	Tier 2			Butylparaben		3.69	68.1	-0.2935	-0.0105	0.391	-0.28	-0.1	-0.205	0.062	-0.016	DB14084
1291	1520.4	549.244	551.252	315.185	4996.17	1	1	Unidentified							-0.0225	0.362	0.109	0.314	0.339	0.2645	0.0655	0.6525
1292	1520.3	387.128	389.135	306.14	8167.86	2	2	Unidentified							-0.13	-0.164	0.327	0.119	-0.0385	-0.2665	0.1305	-0.0445
1293	1507.1	438.651	440.658	204.593	18537.2	1	1	Unidentified							-0.3775	-0.5845	-0.541	-0.672	-0.608	-0.735	-0.395	-0.484
1294	1523	328.116	330.123	188.116	4859.33	2	2	Tier 3 zero-reaction		HMDB00206 HMDB00446 HMDB00759	N6-Acetyl-L-lysine N-Alpha-acetyllysine Glycyl-L-leucine	3			0.1035	2.8135	0.3905	0.214	0.0485	0.7505	0.4815	0.1365
1295	1524.4	350.079	352.086	232.041	5264.8	2	2	Unidentified							0.0095	0.327	0.5175	-0.604	-0.111	0.203	-0.241	-0.079
1296	1523.4	296.588	298.594	125.058	16543.3	2	2	Tier 2	C18351		4-Aminocatechol		18.05	168.9	0.137	-0.481	-0.6665	0.441	-0.174	0.0595	0.331	0.3415
1297	1525.5	400.162	402.168	332.207	10985.2	2	2	Tier 2			Lysyl-Tryptophan		27.8	104.8	-0.2505	0.296	-0.775	0.3735	1.031	-0.29	0.6535	0.253
1298	1523.4	336.104	338.11	204.092	7485.17	2	2	Tier 3 zero-reaction				1			-0.07	0.373	0.0465	0.0645	0.041	0.2255	0.031	0.9165	L-Tryptophan: DB00150
1299	1528.6	370.093	372.099	272.069	392466	2	2	Tier 2			Fukiic acid		21.32	163.3	-0.072	0.1355	0.6535	0.151	-0.0705	-0.065	0.534	-0.046
1300	1525.5	556.109	558.116	322.051	4769	1	1	Tier 3 zero-reaction				1			-0.616	0.5485	-0.756	-0.1175	-0.943	-0.8925	-0.5325	0.0205	5-Thymidylic acid: DB01643
1301	1525.5	392.579	394.585	158.521	4383.33	1	1	Unidentified							-0.1875	-0.364	0.1625	-0.2935	-0.2995	-0.2855	-0.247	-0.2555
1302	1526.5	341.658	343.665	215.2	6880.53	2	2	Unidentified							-0.106	-0.127	0.0475	-0.0865	-0.174	-0.137	0.0925	0.054
1303	1524.6	525.208	527.215	291.15	19601.1	1	1	Unidentified							0.0415	0.139	0.11	0.1155	0.211	-0.017	0.0365	0.461
1304	1530.8	279.116	281.122	45.0575	82990	1	1	Tier 3 zero-reaction				1			0.0615	0.901	0.8725	0.272	0.48	-0.0225	0.368	0.6695
1305	1532.7	367.12	369.125	266.123	14120.9	2	2	Tier 2	C20926		gamma-Glutamyltyramine		5.59	139.7	0.127	0.099	0.409	0.536	0.4425	0.593	0.4415	0.061
1306	1571.8	457.065	459.072	446.014	4995.25	2	2	Unidentified							0.083	0.254	1.4645	0.4525	0.97	-0.0805	1.078	0.4355
1307	1529.6	465.111	467.116	231.053	5658.07	1	1	Unidentified							-0.784	-1.064	1.6615	0.2265	0.148	-0.303	-0.2415	-1.124
1308	1529.1	476.163	478.17	242.105	5606.7	1	1	Tier 2			Isomer 1 of 1-Phenyl-6,7-dihydroxy-isochroman		22.14	13.1	-0.051	0.086	0.087	0.0505	-0.0835	-0.318	0.0565	0.139
1309	1528.7	510.242	512.248	276.183	60462	1	1	Tier 2		HMDB61010	Noralfentanil		1.04	7.9	0	4.603	0	0	0	0	0	0
1310	1521.9	516.17	518.175	282.112	6490.56	1	1	Tier 2			2-Hydroxynevirapine		0.35	14.2	-0.447	-0.0025	0.132	-0.868	0.565	-0.116	0.165	0.023
1311	1528.2	306.119	308.128	144.122	11652.5	2	2	Tier 3 zero-reaction				2			0.742	0.451	1.7945	2.1325	0.7895	0.5915	1.2595	1.2755
1312	1529.7	676.243	678.249	442.185	8579.8	1	1	Unidentified							0.17025	1.65575	-0.20425	-0.20425	-0.20425	-0.20425	-0.20425	1.73625
1313	1529.6	301.087	303.094	134.058	16176.8	2	2	Tier 3 zero-reaction		HMDB00421 HMDB01292 HMDB03224 HMDB12141 HMDB01441	2,3-Dihydroxyvaleric acid 1-Deoxy-D-xylulose Deoxyribose (R)-2,3-Dihydroxy-isovalerate Dihydropteridine	5			-0.219	0.0085	2.4395	0.0665	0.2655	-0.3875	1.3355	1.8585
1314	1535.8	486.164	488.171	252.106	37904.8	1	1	Unidentified							0.1595	0.217	0.3265	0.385	4.382	-0.0155	0.1985	9.8815
1315	1530.6	305.106	307.113	142.095	9267.53	2	2	Unidentified							-0.0435	0.1895	-0.148	-0.026	0.025	-0.0385	-0.1215	-0.3105
1316	1530.6	401.614	403.621	167.556	3992.38	1	1	Unidentified							-0.3435	-0.6115	0.818	2.4815	-0.256	-0.5975	-0.3565	0.2875
1317	1531.7	286.597	288.604	105.078	6352.5	2	2	Tier 3 zero-reaction				1			0.3155	0.523	1.2255	0.5835	0.457	0.2095	1.097	0.8165
1318	1528.2	322.108	324.114	176.1	8083.83	2	2	Tier 2	C21762		4-Hydroxytryptamine		7.9	139.3	-0.054	0.0845	0.3635	0.2275	-0.0075	-0.125	0.1405	0.186
1319	1534.8	373.087	375.092	139.029	26534.8	1	1	Tier 3 zero-reaction				2			0.082	-0.105	-1.109	-0.719	-0.3565	0.2635	-1.1135	-0.9345	4-Nitrophenol: DB04417
1320	1532.7	427.132	429.138	193.073	13071.6	1	1	Tier 3 zero-reaction				3			0.9795	0.2925	0.2515	0.2285	0.3665	0.3275	0.855	0.4475
1321	1532.7	473.616	475.623	239.558	9939.25	1	1	Unidentified							0.1625	0.1865	1.384	0.538	0.1155	0.4835	0.4785	0.4625
1322	1532.8	300.079	302.086	132.042	4965.2	2	2	Tier 3 zero-reaction				7			-0.263	0.2235	-0.425	-0.1105	0.0505	0.137	-0.677	-0.608	Glutaric acid: DB03553
1323	1533.9	474.133	476.139	240.075	22575.3	1	1	Tier 2			3',4'-Dihydroxychalcone		8.56	122.9	0.071	0.0145	1.0695	0.2405	0.1955	-0.009	0.3985	0.432
1324	1537.4	307.113	309.118	146.108	11275.3	2	2	Tier 3 zero-reaction				4			0.134	0.045	0.232	0.181	0.1845	-0.0215	0.2685	0.3085	1. D-Lysine: DB03252 2. L-Lysine: DB00123
1325	1534.8	315.108	317.116	162.1	7039.33	2	2	Tier 3 zero-reaction				1			0.107	-0.2165	0.389	0.11	0.1555	-0.0275	0.36	0.4835
1326	1543.6	330.079	332.086	96.0204	9078	1	1	Unidentified							-0.1075	0.03	0.35	0.283	0.2205	-0.0235	0.1365	0.3515
1327	1535.4	400.088	402.093	332.059	3484.67	2	2	Tier 3 zero-reaction				1			0.0195	-0.0165	-0.2395	-0.105	-0.0655	-0.125	-0.101	-0.067
1329	1531.6	486.666	488.673	252.607	17081.2	1	1	Unidentified							0.0265	0.011	0.021	0	5.449	0	0	9.977
1330	1536.8	363.101	365.106	258.084	22629.6	2	2	Tier 3 zero-reaction				4			0.0745	-0.007	0.5805	0.2255	0.1425	-0.1605	0.384	0.1755
1331	1535.8	413.104	415.11	358.092	29873.5	2	2	Tier 3 zero-reaction				2			-0.25	-0.2955	-0.3055	-0.9115	-0.376	-0.2525	-0.281	-0.0195	1.Pantetheine 4'-phosphate: DB03912 2. N1-(5-Phospho-a-D-ribosyl)-5,6-dimethylbenzimidazole: DB02030
1332	1536.8	306.121	308.128	144.125	16436.4	2	2	Tier 3 zero-reaction				2			0.7435	0.45	1.7615	2.1405	0.7955	0.5975	1.281	1.2745
1333	1539.9	408.125	410.131	348.133	16899.1	2	2	Unidentified							0.12	0.019	1.4935	0.2905	2.2885	-0.0875	1.9115	2.1295
1334	1534.9	284.579	286.586	101.042	54920.4	2	2	Unidentified							0.4285	0.78	3.425	1.4585	1.8475	0.2065	1.575	1.9225
1335	1536.8	455.643	457.65	221.585	11971	1	1	Unidentified							-0.0205	0.1225	0.102	0.1255	-0.013	-0.0965	0.076	0.2945
1336	1530.8	385.6	387.606	151.541	37395	1	1	Unidentified							0.022	-0.066	0.4815	0.2865	0.006	0.024	0.055	-0.126
1337	1535.9	283.58	285.586	99.0426	491797	2	2	Unidentified							0.465	0.5195	2.196	0.654	1.517	0.437	0.8305	0.966
1338	1538.9	292.105	294.112	116.094	318676	2	2	Tier 3 zero-reaction		HMDB12176	5-Aminopentanamide	1			1.7455	0.0545	2.1775	1.6305	1.6605	1.589	2.1295	1.234
1339	1531.7	338.106	340.111	208.094	5488.43	2	2	Tier 2	C05647		Isomer 2 of Formyl-5-hydroxykynurenamine		14.21	23.7	0.14	-0.2885	1.4045	0.431	0.4945	-0.256	-0.171	1.336
1340	1539.9	352.098	354.102	236.079	5690.6	2	2	Tier 3 zero-reaction				1			0.054	-0.1265	0.007	-0.066	-0.114	0.023	0.15	0.028
1342	1539.9	431.174	433.18	197.115	3049.83	1	1	Unidentified							-0.728	-0.315	-0.5155	-0.6895	1.4295	2.2035	0.8375	-0.8975
1343	1542	409.125	411.132	350.132	3822.14	2	2	Unidentified							0.012	0.029	0.4675	-0.1995	0.5125	-0.219	-0.1645	0.415
1344	1538	420.166	422.171	186.107	4901.86	1	1	Unidentified							-1.427	-1.1045	3.1395	-1.688	-0.3575	-1.0135	-1.831	-1.6745
1345	1539.4	279.116	281.122	45.0573	84751.6	1	1	Tier 3 zero-reaction				1			0.0575	0.897	0.867	0.274	0.474	-0.024	0.366	0.674
1346	1542	364.144	366.152	260.172	9737.84	2	2	Unidentified							-0.9395	-0.8735	-0.483	-0.408	-0.6925	-0.8555	-0.5315	-0.4195
1348	1542	476.195	478.202	242.137	4190.4	1	1	Unidentified							-0.1115	-0.2125	-0.124	-0.274	-0.3355	-0.385	0.026	-0.113
1349	1537.9	344.06	346.067	220.004	7259.11	2	2	Tier 2	C16559	HMDB0060691	Isomer 1 of Isophosphamide mustard		15.8	71.1	-0.1015	0.342	0.08	-0.0445	0.0165	0.5445	2.736	0.3115
1350	1543	344.101	346.107	220.084	270149	2	2	Tier 2	C21777		4-Hydroxy-L-tryptophan		0.44	49	0.051	0.075	-0.039	-0.075	0.0285	0.081	-0.0805	-0.077
1351	1541.1	338.052	340.059	207.988	13305.9	2	2	Unidentified							-0.746	-1.1495	-1.08	-1.385	-0.736	-0.962	-0.9395	-0.492
1352	1539.9	457.603	459.609	223.544	22632.2	1	1	Unidentified							0.002	0.1635	0.103	-0.0475	-0.1525	-0.205	0.382	-0.165
1353	1544	506.211	508.217	272.152	4609	1	1	Tier 2	C04290		4-(3-Methylbut-2-enyl)-L-tryptophan		0.23	162	0.652	-0.20875	-0.27175	-0.168	-0.11375	-0.409	-0.10625	-0.2685
1354	1545	593.141	597.154	126.032	13399.4	1	2	Tier 2	C01108	HMDB0013674	1,2,3-Trihydroxybenzene		0.26	204.5	-0.498	-1.046	-0.499	-0.44	-0.5975	-0.366	-0.4365	-0.558
1355	1545	324.577	326.584	181.037	503658	2	2	Tier 3 zero-reaction				1			-0.269	-0.2555	0.2105	-0.2595	0.1715	0.225	0.171	-0.322
1356	1548.1	303.582	305.589	139.048	14079.8	2	2	Tier 2			3,4-Dihydroxybenzylamine		25.54	68.4	-0.164	-0.3395	0.052	-0.4295	0.246	0.3675	-0.092	-0.3065
1357	1602.3	536.137	538.144	302.078	4234.67	1	1	Tier 2		HMDB32245	Divanillin		1.19	27.8	0.298	0.1295	2.208	0.8295	0.0835	0.4285	0.4205	0.0915
1358	1545	378.093	380.1	288.069	7305.75	2	2	Tier 3 zero-reaction				1			-0.0225	0.6115	0.5	0.0705	0.513	0.0375	0.476	0.3425
1359	1550.2	369.085	371.092	270.053	90717.3	2	2	Tier 2	C17238		Isomer 2 of S-(Hydroxyphenylacetothiohydroximoyl)-L-cysteine		19.99	148.1	-0.0005	0.135	-0.053	-0.077	-0.105	-0.154	0.2825	-0.096
1360	1552.3	369.586	371.593	135.528	7430.2	1	1	Unidentified							0.0705	0.1695	0.05	0.063	-0.057	-0.1325	0.399	-0.0315
1362	1539.9	298.075	300.081	128.033	5848.45	2	2	Unidentified							-0.257	-0.5005	-0.342	-0.3135	-0.3365	-0.4795	-0.2725	0.1215
1363	1564.8	458.109	460.116	448.101	8704.38	2	2	Tier 2	C03951		Luteolin 7-O-beta-D-glucoside		0.23	141.8	0.078	0.206	1.0745	0.2725	-0.1135	0.038	0.8195	-0.225
1364	1563.7	291.096	293.103	114.076	13257.3	2	2	Unidentified							0.1385	0.304	0.4695	-0.0465	0.318	0.662	0.233	0.11
1366	1551.2	613.203	615.208	379.145	6620.33	1	1	Unidentified							0	0	0.30525	0	3.664	0	0	0
1367	1552.2	306.134	308.141	72.0759	13118.2	1	1	Unidentified							0.08	0.34	0.5385	0.438	0.47	0.2765	0.418	0.5125
1368	1554.3	285.116	287.123	102.115	95250.6	2	2	Tier 1	C01672	HMDB0002322	Cadaverine		0.59	2.4	-1.078	0.503	-1.2915	-1.501	-1.17	-1.801	-1.257	-1.949	DB03854
1369	1553.3	355.063	357.07	242.009	6750.91	2	2	Unidentified							0.216	1.2675	1.7545	0.512	1.2285	0.3285	1.23	0.8355
1371	1550.3	266.117	268.124	32.0588	21491.1	1	1	Unidentified							0.0305	0.147	0.3675	0.2525	0.145	-0.0085	0.188	0.3955
1372	1553.3	276.068	278.075	42.0101	43794.8	1	1	Unidentified							0.025	0.4605	2.33	0.892	1.13	0.2315	0.9625	1.5145
1373	1553.9	286.116	288.122	104.115	14078.1	2	2	Unidentified							-0.252	1.5655	-0.3635	-0.272	0.335	-0.502	0.025	-0.277
1374	1556	494.166	496.171	260.108	49769.1	1	1	Tier 3 zero-reaction				1			-0.893	-0.3485	-1.0095	-0.6035	-0.4795	-0.628	-0.1025	-1.112
1375	1552.3	351.128	353.135	234.139	8058.2	2	2	Tier 2	C18326		p-Coumaroylputrescine		3.87	141.3	-0.2015	-0.275	-0.5585	-0.3585	-0.3965	-0.373	-0.355	-0.332
1376	1565.6	310.08	312.087	152.044	20197.5	2	2	Tier 3 zero-reaction				9			0.4245	0.297	-0.022	0.1055	0.714	0.104	0.0315	0.064	1. p-Anisic acid: DB02795 2. Mandelic acid: DB03357
1377	1555.3	271.592	273.599	75.068	19180.6	2	2	Tier 3 zero-reaction				2			-0.008	0.1755	0.907	0.575	1.051	-0.041	0.467	0.618
1378	1556.4	350.627	352.634	233.137	65291.8	2	2	Unidentified							0.015	0.0215	-0.0255	0.174	-0.029	-0.0115	-0.055	0.2765
1380	1558.4	262.053	264.06	27.9947	10914.9	1	1	Tier 3 zero-reaction				1			0.141	0.324	0.7	0.4555	0.5715	0.2125	0.426	0.5505	Carbon monoxide: DB11588
1381	1559.1	349.089	351.094	230.062	6920.57	2	2	Unidentified							0.0015	0.1605	0.487	0.0035	0.3855	0.0125	0.086	0.5015
1382	1558.4	441.646	443.652	207.587	9923.87	1	1	Unidentified							0.8705	0.296	1.172	-0.061	0.091	-0.0055	0.143	0.9255
1383	1558.6	525.208	527.215	291.15	8763.85	1	1	Unidentified							0.0415	0.139	0.11	0.1155	0.211	-0.017	0.0365	0.461
1384	1560.1	431.598	433.604	395.079	13435	2	2	Unidentified							-0.162	1.5085	0.4205	-0.2205	1.3585	-0.024	0.414	1.481
1385	1558.6	486.205	488.212	252.147	6465.2	1	1	Unidentified							-0.485	0.4775	-0.1605	0.561	0.203	-0.0125	-0.361	0.7115
1386	1557.5	339.6	341.607	211.084	497242	2	2	Tier 2	C07194		Methyldopa		0.69	0.1	-0.0245	-0.12	-0.0055	0.0385	0.0195	-0.17	0.0665	0.488	DB00968
1387	1563.6	569.231	571.238	335.173	5050.38	1	1	Unidentified							0.4755	0.8095	0.934	0.677	0.0585	0.1545	0.383	0.0585
1388	1563.6	386.164	388.17	304.211	5079.62	2	2	Tier 3 zero-reaction				11			-0.1145	-0.0835	0.059	-0.06	0.1565	-0.193	0.1565	0.16
1389	1573.5	307.11	309.118	146.104	8781.86	2	2	Tier 3 zero-reaction				4			0.114	-0.0075	0.139	0.067	0.1095	-0.0415	0.176	0.2975	1. D-Lysine: DB03252 2. L-Lysine: DB00123
1390	1586.2	279.116	281.122	45.0574	82079.3	1	1	Tier 3 zero-reaction				1			0.0575	0.8915	0.8635	0.2785	0.4735	-0.023	0.361	0.667
1391	1591.5	324.595	326.602	181.073	989694	2	2	Tier 1		HMDB0006050	o-Tyrosine		1.15	5.5	-0.0125	-0.0845	0.0165	-0.151	-0.1245	-0.235	0.0115	0.013
1392	1569.3	316.579	318.587	165.042	121506	2	2	Tier 3 zero-reaction				4			0.207	-0.0705	-0.19	0.3625	-0.229	-0.0245	-0.099	-0.1515
1393	1571.8	292.598	294.604	117.079	26757.8	2	2	Tier 3 zero-reaction				5			0.0915	0.215	1.422	0.222	0.5165	0.0225	0.6735	0.6295	1. N-Methyl-a-aminoisobutyric acid: DB08832 2. L-Valine: DB00161 3. Betaine: DB04455
1394	1550.8	457.066	459.072	223.007	3741	1	1	Unidentified							0.084	0.2315	1.356	0.397	0.89	-0.0675	0.994	0.3815
1395	1567.7	442.179	444.184	208.121	14088.1	1	1	Unidentified							0.2485	-0.0855	-0.3995	0.0385	-0.0605	-0.211	0.0265	0.281
1397	1570.9	363.584	365.591	259.052	37938.9	2	2	Tier 3 zero-reaction		HMDB01109 HMDB01254	Glucosamine-1P Glucosamine 6-phosphate	2			0.775	0.841	0.2675	-0.188	-0.0405	1.07	2.0045	0.069	Glucosamine 6-phosphate: DB02657
1398	1572.8	545.131	549.146	78.0213	12599.6	1	2	Unidentified							0.059	-0.1845	-0.3585	-0.258	-0.1885	-0.0745	-0.1095	-0.0655
1399	1570.8	604.05	606.054	369.991	5633.22	1	1	Unidentified							-0.052	0.0285	0.7975	-0.2635	0.0395	-0.273	0.1985	-0.325
1400	1570.8	363.585	365.591	129.527	27544.7	1	1	Unidentified							0.785	0.841	0.2675	-0.188	-0.0395	1.07	1.9965	0.069
1401	1586.8	306.089	308.096	144.061	2898.33	2	2	Tier 3 zero-reaction				3			-0.185	-0.2525	-0.524	-0.431	-0.171	-0.813	-0.136	-0.08
1402	1568.3	301.087	303.094	134.057	13806.1	2	2	Tier 3 zero-reaction		HMDB00421 HMDB01292 HMDB03224 HMDB12141 HMDB01441	2,3-Dihydroxyvaleric acid 1-Deoxy-D-xylulose Deoxyribose (R)-2,3-Dihydroxy-isovalerate Dihydropteridine	5			-0.1355	0.131	3.4945	0.212	0.25	-0.4555	2.058	2.6365
1403	1572.8	339.582	341.589	105.524	5290.38	1	1	Unidentified							-0.0725	-0.3505	-0.1155	-0.1195	-0.1205	-0.1835	0.0595	-0.1375
1404	1572.8	369.086	371.093	270.055	16060.2	2	2	Tier 2	C17238		Isomer 3 of S-(Hydroxyphenylacetothiohydroximoyl)-L-cysteine		16	162	0.025	0.1875	-0.0335	-0.052	-0.1285	-0.118	0.2895	-0.065
1405	1573.9	280.082	282.088	92.0463	5062	2	2	Tier 3 zero-reaction		HMDB00131	Glycerol	1			0.1045	2.5205	0.602	-0.0345	1.9825	0.8835	0.4265	3.9175	DB09462
1406	1573.9	267.125	269.132	33.0667	3295.89	1	1	Unidentified							0.004	0.166	0.569	0.267	0.2695	-0.0285	0.4035	0.7545
1407	1581.1	479.133	481.139	245.075	23927	1	1	Unidentified							-0.159	-0.27	-0.085	-0.0635	-0.494	-0.126	0.261	1.075
1408	1574.9	338.105	340.112	208.094	26518.1	2	2	Tier 2	C05647		Isomer 3 of Formyl-5-hydroxykynurenamine		13.88	10.1	-0.078	-0.612	0.976	0.055	0.058	-0.5225	-0.282	0.9335
1409	1574.9	413.139	415.145	179.08	165539	1	1	Tier 3 zero-reaction				3			0.0465	0.3385	0.893	0.4775	0.534	0.0965	0.6005	0.8035	1. 7-Aminomethyl-7-carbaguanine: DB03304 2. Glucosamine: DB01296
1410	1574.9	545.181	547.187	311.123	43838	1	1	Tier 2			Launobine		12.69	97.7	-0.005	0.261	0.8315	0.4075	0.482	0.077	0.5525	0.702
1411	1574.5	389.62	391.626	311.123	51909.1	2	2	Tier 3 zero-reaction				2			0.0275	0.383	0.4145	0.437	0.613	0.1365	0.2215	0.1425
1412	1571.9	397.158	399.164	163.099	18257.6	1	1	Unidentified							0.1975	0.06	0.3875	-0.7305	-0.1335	-0.5905	0.063	0.7495
1413	1575.6	421.101	423.107	374.086	2697.14	2	2	Tier 2	C08565		Portulacaxanthin II		29.76	55.6	0.2795	0.2925	1.105	-0.456	0.4565	0.068	0.722	0.29
1414	1574.9	276.069	278.075	42.0107	24160.8	1	1	Unidentified							-0.0705	0.376	2.097	0.6865	1.0895	0.14	0.8365	0.799
1415	1574	398.596	400.602	329.075	13257.7	2	2	Unidentified							0.0135	0.617	0.9175	0.3875	0.4315	0.284	0.526	0.437
1416	1574.9	349.177	351.183	115.118	11788.5	1	1	Unidentified							0.031	0.2245	0.808	0.44	0.428	0.0165	0.525	0.6985
1417	1577	381.163	383.17	147.105	6238.88	1	1	Unidentified							0.0165	-0.036	0.0255	1.374	0.0035	0.3265	0.145	0.0575
1418	1575.9	388.157	390.163	154.099	3265.45	1	1	Tier 2			3,5,5-Trimethyl-1,2-cyclohexanedione/Enol-3,5,5-Trimethyl-1,2-cyclohexanedione		1.45	118	-0.1115	-0.0155	0.8535	-0.141	-0.8965	-0.67	-0.2075	-0.448
1419	1582.1	434.082	436.087	200.024	25801.3	1	1	Unidentified							0.083	0.1	0.3485	0.2425	0.206	0.2255	0.324	0.3965
1421	1578	310.579	312.586	153.042	45365.6	2	2	Tier 2	C12115		3-Amino-4-hydroxybenzoic acid		0.35	20	0.0355	-0.2955	0.798	0.551	0.513	0.283	0.5345	-0.075
1422	1581.1	552.173	556.187	85.0639	24770.6	1	2	Unidentified							0.4045	0.1335	0.854	0.7815	0.626	-0.141	0.82	1.172
1423	1584.2	396.09	398.097	162.031	11693.7	1	1	Tier 2			Isomer 1 of para-Trifluoromethylphenol		5.61	127.5	0.395	-0.3425	-0.005	0.161	0.082	-0.239	0.2995	-0.033
1424	1581.1	266.072	268.078	32.0133	20411.7	1	1	Unidentified							-0.3815	0.1705	-0.5675	-0.6825	-0.1215	0.3685	-0.4255	-0.5585
1425	1579.1	479.133	481.139	490.149	17783.7	2	2	Unidentified							-0.149	-0.233	-0.077	-0.098	-0.492	-0.13	0.257	1.12
1426	1582.1	391.116	393.123	314.115	32798.5	2	2	Tier 2	C00921	HMDB0001412	Dihydropteroic acid		3.58	100.3	2.8015	3.764	0.437	2.615	2.435	1.6815	0.5235	0.3025
1427	1582.1	385.065	387.071	302.013	11756.3	2	2	Tier 2	C10788		Ellagic acid		8.66	134.2	0.161	0.4175	0.8645	1.072	0.894	0.337	1.2775	0.875	DB08846
1428	1583.1	379.111	381.117	145.052	272636	1	1	Unidentified							0.1355	0.1805	0.339	0.103	0.169	0.1565	0.074	0.2355
1429	1584.3	386.064	388.071	304.011	6943.29	2	2	Tier 2			Isomer 1 of 5-(3',4',5'-Trihydroxyphenyl)-gamma-valerolactone-3'-O-sulphate		18.17	188.1	0.114	-0.031	-0.0345	0.178	0.379	-0.0975	0.362	0.5205
1430	1584.2	339.582	341.589	211.048	171572	2	2	Tier 2			Topaquinone		0.64	181.5	-0.051	-0.3575	-0.1135	-0.098	-0.099	-0.162	0.088	-0.099	DB04334
1432	1584.2	383.178	385.185	149.12	234822	1	1	Tier 2		HMDB15517	Methamphetamine		0.99	18.4	0	1.04	0	-0.0025	4.229	0.02	0.0385	3.347	DB01577
1433	1585.2	447.231	449.237	213.173	12709.7	1	1	Unidentified							0.2525	-0.5275	0.061	-0.873	-1.0915	-1.124	0.003	-0.866
1434	1585.9	307.11	309.117	146.103	8421.2	2	2	Tier 3 zero-reaction				4			0.1125	-0.004	0.1105	0.0365	0.1095	-0.0485	0.168	0.2845	1. D-Lysine: DB03252 2. L-Lysine: DB00123
1435	1583.8	451.103	453.109	434.089	2614	2	2	Tier 2			Fukinolic acid		5.01	2.7	0.0995	0.3435	0.3895	-0.4405	-0.435	-0.518	-0.216	-0.393
1436	1584.4	279.116	281.122	45.0575	81529.6	1	1	Tier 3 zero-reaction				1			0.0565	0.8895	0.86	0.2765	0.472	-0.025	0.3585	0.663
1437	1585.2	525.245	527.251	291.186	9241.61	1	1	Tier 2			Norcapsaicin		5.57	131.7	0.0735	0.353	0.3755	0.6075	0.4095	0.1225	0.401	0.5425
1438	1586.2	566.242	568.248	332.183	4425.8	1	1	Tier 2	C21824		11,20-Dihydroxysugiol		27.24	166.7	-0.661	-0.507	3.1525	-0.7105	-0.3755	-0.3545	-1.0295	-0.9165
1439	1585.3	345.065	347.072	222.013	12716.6	2	2	Unidentified							-0.1135	0.107	-0.109	-0.1475	0.0365	0.3015	0.2245	0.0465
1440	1586.9	536.21	538.216	302.151	2332	1	1	Tier 2			Histidinyl-Phenylalanine		24.79	45.7	0.51675	0.97375	1.09475	0.46025	0.75975	0.41525	1.55675	0.94325
1441	1586.8	300.08	302.085	132.043	14709.8	2	2	Tier 3 zero-reaction				7			-0.12	-0.0125	0.046	0.179	0.1445	-0.1605	-0.159	0.0365	Glutaric acid: DB03553
1442	1591.4	337.116	339.123	103.058	288339	1	1	Unidentified							0.2215	0.0975	1.087	0.842	0.5745	-0.1185	0.785	1.3825
1443	1591	318.072	320.079	168.028	4736439	2	2	Tier 2	C05577	HMDB0006242	3,4-Dihydroxymandelaldehyde		23.02	61.8	1.2285	0.3935	3.8145	2.8625	1.4895	0.5445	2.8895	3.3855
1444	1592.4	401.078	403.085	167.02	225213	1	1	Tier 3 zero-reaction				1			0.6095	0.2875	1.408	1.004	1.0125	0.275	1.2625	1.39	Quinolinic acid: DB01796
1445	1591.4	319.072	321.078	170.028	487315	2	2	Tier 2	C01424	HMDB0005807	Gallic acid		9.27	7.7	1.104	0.248	2.9125	2.1795	1.4915	0.4665	2.259	2.4005
1446	1607.9	370.093	372.099	272.069	91746.3	2	2	Tier 3 zero-reaction				2			0.03	0.151	1.446	0.626	0.0895	-0.051	0.877	-0.114	Naringenin: DB03467
1447	1620.8	504.111	506.118	270.052	10242.9	1	1	Tier 2	C01477		Apigenin		0.84	106.1	0.148	0.5035	0.211	0.1155	-0.0235	0.3415	0.6115	-0.0515	DB07352
1448	1599.2	393.126	395.133	159.068	18651.3	1	1	Tier 3 zero-reaction				1			0.293	0.0225	0.025	0.1155	-0.106	-0.018	0.037	0.001
1449	1601.7	388.072	390.079	308.028	133173	2	2	Unidentified							-0.0435	0.007	0.6715	-0.1245	-0.088	-0.1325	0.4375	-0.0585
1450	1600.7	387.073	389.079	306.029	301543	2	2	Tier 3 zero-reaction				2			-0.0495	-0.128	0.3985	-0.1405	-0.191	-0.153	0.506	-0.256
1451	1603.7	379.132	381.138	290.147	9644.5	2	2	Unidentified							-0.0055	0.1185	0.067	0.2125	0.081	-0.1315	0.149	0.2505
1452	1601.7	279.116	281.122	45.0575	79347.9	1	1	Tier 3 zero-reaction				1			0.05	0.8835	0.853	0.273	0.4685	-0.0245	0.353	0.6585
1453	1600.8	448.205	450.212	214.147	5345.5	1	1	Unidentified							-0.102	-0.2575	-0.2945	-0.4	-0.7155	-0.4375	-0.327	-0.2445
1454	1602.3	560.122	562.128	326.063	2583.67	1	1	Unidentified							0.8215	0.5205	2.0725	0.496	0.3025	0.2065	1.0465	0.3175
1455	1602.7	313.128	315.136	158.14	2756	2	2	Unidentified							-0.1715	0.0235	0.0865	-0.0735	-0.188	0.116	0.327	-0.109
1456	1603.7	331.645	333.651	195.174	4317.5	2	2	Unidentified							-0.095	-0.2655	0.233	-0.2235	-0.392	-0.357	-0.132	-0.198
1457	1605.8	484.178	486.185	250.12	289343	1	1	Tier 3 zero-reaction				1			0.319	0.167	0.42	0.451	0.035	0.094	0.359	0.14	Ubiquinone-1: DB08689
1458	1610.5	301.087	303.094	134.057	35374.3	2	2	Tier 3 zero-reaction		HMDB00421 HMDB01292 HMDB03224 HMDB12141 HMDB01441	2,3-Dihydroxyvaleric acid 1-Deoxy-D-xylulose Deoxyribose (R)-2,3-Dihydroxy-isovalerate Dihydropteridine	5			-0.14	0.1945	3.497	0.276	0.2845	-0.4565	2.2855	2.8475
1460	1608.9	371.158	373.165	274.199	23617.3	2	2	Tier 3 zero-reaction				1			-0.073	-0.058	0.1135	0.0325	-0.1055	-0.1265	-0.0015	0.1405	Nandrolone: DB13169
1461	1612.1	346.098	348.105	224.079	381422	2	2	Tier 3 zero-reaction				3			0.0665	0.0835	0.1285	0.1935	0.678	0.042	0.0555	0.229
1462	1605.8	279.116	281.122	45.0573	74084.6	1	1	Tier 3 zero-reaction				1			0.0465	0.8825	0.849	0.2705	0.4655	-0.0285	0.347	0.6525
1463	1562.7	434.163	436.169	200.105	14978.3	1	1	Tier 3 zero-reaction				1			-0.618	-0.523	0.066	-0.551	-0.35	-0.0545	-0.4525	-0.6185
1464	1596.7	303.595	305.601	139.073	4343.75	2	2	Tier 2		HMDB12153	Isomer 1 of 3,4-Dihydroxybenzylamine		16.72	16.5	-0.34	-1.107	4.8155	-0.497	-1.0425	-0.0175	0.377	0.3405
1465	1615.1	276.092	278.101	84.068	13327.6	2	2	Unidentified							0.1975	0.1205	0.233	0.4605	0.4895	0.5115	0.5475	0.4585
1466	1616.1	479.203	481.209	245.145	16047.3	1	1	Unidentified							0.015	0.216	0.2225	0.1205	0.0845	0.147	0.086	0.308
1467	1615.7	331.559	333.566	195.002	127238	2	2	Unidentified							0.1755	0.004	0.96	0.224	0.8235	0.4555	0.727	-0.1195
1468	1614.6	290.108	292.114	56.0494	6491.25	1	1	Unidentified							0.296	-0.045	0.6725	0.2725	0.522	0.4305	0.6865	-0.2395
1469	1619.2	376.076	378.083	142.018	8860.5	1	1	Unidentified							-0.075	-0.2315	-0.3165	-0.361	-0.101	-0.107	-0.3005	-0.248
1470	1617.7	457.602	459.609	223.544	64681	1	1	Unidentified							0.1595	0.474	0.387	0.0225	-0.108	-0.0615	0.6885	-0.0535
1471	1627.4	374.129	376.136	280.142	11723.6	2	2	Tier 1		HMDB0029139	Valyl-Tyrosine		0.91	8.6	-0.2125	-0.1075	0.1435	-0.276	-0.12	-0.274	-0.067	-0.286
1472	1621.3	378.13	380.135	288.144	4437.8	2	2	Tier 3 zero-reaction				1			-0.1255	-0.045	0.408	0.009	0.0055	-0.121	0.2705	0.353	Sodium lauryl sulfate: DB00815
1473	1628.5	444.64	446.65	421.163	10291.4	2	2	Unidentified							-0.192	-0.1325	-0.09	-0.3085	0.1465	0.207	-0.0995	-0.169
1474	1615.2	317.131	319.137	83.0729	186564	1	1	Unidentified							0.3535	-0.3325	0.4135	0.767	0.7995	0.2815	0.2335	1.1175
1475	1654.4	332.559	334.565	197.001	9725.11	2	2	Tier 3 zero-reaction				1			0.413	0.0275	0.6625	0.207	0.486	0.128	0.6585	-0.135	Selenomethionine: DB11142
1476	1621.3	680.143	682.15	446.085	6066.75	1	1	Unidentified							0.2635	0.725	0.3855	0.1775	-0.0135	0.0535	0.7605	0.1435
1477	1622.3	363.103	365.109	258.089	366456	2	2	Tier 3 zero-reaction				4			0.0485	-0.085	0.115	-0.2655	-0.3045	-0.268	0.0565	-0.039
1478	1623.3	306.061	308.068	144.005	85391.5	2	2	Unidentified							-0.9455	-0.9415	-0.1365	-0.2545	-0.4725	-0.69	-0.5025	-0.906
1479	1623.5	350.645	352.652	233.173	11500.3	2	2	Tier 3 zero-reaction				1			-0.06325	-0.10625	-0.00225	-0.05325	-0.05875	-0.1735	0.01375	0.163
1480	1623.3	362.093	364.103	256.07	65838.9	2	2	Tier 3 zero-reaction				1			-0.2485	-0.475	-0.3985	1.099	-0.0605	1.3435	0.203	-0.5045
1481	1623.3	330.079	332.085	96.0209	19172.2	1	1	Unidentified							-0.162	0.037	0.4515	0.4215	0.2865	-0.1215	0.221	0.5185
1482	1641.8	376.592	378.599	142.534	3171.33	1	1	Unidentified							0.028	-0.1275	0.424	0.064	0.023	-0.071	0.1665	0.298
1483	1622.3	457.101	459.107	446.085	177468	2	2	Unidentified							0.121	0.4095	0.2555	0.022	-0.09	-0.0675	0.51	-0.0615
1484	1624.4	317.605	319.612	83.5464	10755.7	1	1	Unidentified							0.114	-0.041	0.1335	0.033	-0.0055	-0.0605	-0.0315	0.1705
1485	1628	337.08	339.087	206.042	5427.74	2	2	Tier 3 zero-reaction		HMDB00379 HMDB03518 HMDB06471 HMDB01451	2-Methylcitric acid Homocitric acid Methylisocitric acid Lipoic acid	4			-3.2685	-2.926	-2.608	-2.721	-2.819	-3.835	-2.3	-0.804	Lipoic acid: DB00166
1486	1625.4	286.063	288.07	104.01	5701.5	2	2	Tier 3 zero-reaction		HMDB00691 HMDB01352 HMDB06938	Malonic acid Hydroxypyruvic acid Tartronate semialdehyde	3			2.087	1.414	0.5555	0.053	-0.151	1.0575	2.5045	-0.1925	1. Malonic acid: DB02175 2. Hydroxypyruvic acid: DB02951
1487	1626.4	483.104	485.11	249.046	51724.5	1	1	Tier 3 zero-reaction				1			-0.0905	-0.2585	-0.74	-0.352	-0.241	-0.2055	-0.234	-0.0835	Pyridoxine 5'-phosphate: DB02209
1488	1628.5	378.082	380.089	144.024	22500.5	1	1	Unidentified							0.0505	0.585	0.6255	0.5595	0.373	-0.0465	0.7245	0.6385
1489	1627.4	319.138	321.146	85.0797	6061.67	1	1	Unidentified							0.291	-2.166	-2.3665	-1.4565	-2.827	-2.8	-2.705	-2.574
1490	1625.4	427.118	429.124	386.12	4721.67	2	2	Unidentified							0.1125	0.0225	-0.346	-0.275	-0.0105	-0.2	-0.35	-0.262
1491	1626	398.599	400.606	164.541	4312	1	1	Unidentified							-0.0155	0.657	1.2675	0.317	0.451	0.3355	0.485	0.3965
1492	1626.4	540.205	542.211	306.146	6656.94	1	1	Unidentified							0.1405	0.0745	0.992	0.868	0.6795	0.326	1.458	1.116
1493	1628.1	325.069	327.077	182.022	6344.91	2	2	Unidentified							-0.143	-0.0705	0.243	-0.1005	-0.154	-0.352	0.392	-0.203
1494	1628.5	279.116	281.122	45.0575	83986.6	1	1	Tier 3 zero-reaction				1			0.043	0.8765	0.846	0.27	0.4665	-0.0265	0.346	0.6475
1495	1626	354.09	356.096	240.064	10209	2	2	Unidentified							0.32	0.0375	-0.0095	-0.0865	0.001	-0.0245	0.098	0.0835
1496	1629.5	303.074	305.08	138.032	7337.25	2	2	Tier 2	C16700		Isomer 1 of 3,4-Dihydroxybenzaldehyde		0.79	156.3	0.212	-0.102	-0.031	-0.1045	-0.171	1.1365	-0.036	-0.1315	DB11268
1497	1646.6	451.119	453.126	434.121	47814.2	2	2	Tier 2	C09099		Naringenin 7-O-beta-D-glucoside		0.13	39.4	0.083	0.2175	0.346	-0.1925	-0.26	-0.3415	0.13	-0.1505
1498	1630.1	462.608	464.617	228.55	3935.33	1	1	Unidentified							0.126	0.0875	0.113	0.285	0.1385	-0.062	0.2465	0.314
1499	1629.1	462.607	464.617	457.098	4919.25	2	2	Unidentified							0.126	0.0875	0.1015	0.285	0.1385	-0.062	0.2465	0.314
1500	1631.1	456.573	458.579	222.515	9375.11	1	1	Unidentified							-0.4265	-0.409	-0.6335	-0.527	-0.243	-0.0375	-0.243	-0.7775
1501	1631.6	521.21	523.217	287.151	2762.4	1	1	Unidentified							-0.2	0.1605	0.3185	-0.0275	0.477	-0.1735	-0.156	0.4645
1502	1630.1	299.105	301.112	130.094	6832.75	2	2	Unidentified							0.4535	0.483	0.869	0.082	0.464	2.161	0.997	0.249
1503	1630.6	455.2	457.205	221.141	14483	1	1	Unidentified							0.656	-1.1545	-0.939	-1.1545	-0.4605	4.2775	-1.1545	2.6465
1504	1630.6	559.284	561.289	325.225	26272.3	1	1	Tier 3 zero-reaction		HMDB05049	10-Nitrolinoleic acid	1			0	0	0	0	0	4.6045	0	3.0925
1505	1632.6	338.052	340.059	207.988	3461.29	2	2	Unidentified							-0.364	-0.177	0.25	-0.0815	-0.38	-0.5095	-0.093	-0.2915
1506	1633.6	593.141	597.154	126.032	4155	1	2	Tier 2	C01108		Isomer 1 of 1,2,3-Trihydroxybenzene		0.51	127.8	-0.3905	-0.507	0.034	-0.3085	-0.5355	-0.7585	-0.2175	-0.7925
1507	1632.6	457.572	459.578	447.027	3120.33	2	2	Unidentified							0.0085	0.1355	1.171	0.323	0.7815	-0.0295	0.8545	0.2555
1508	1633.6	385.067	387.074	151.009	5650.78	1	1	Unidentified							0.0385	-0.2645	0.5385	0.927	0.1375	-0.1045	0.6665	0.0965
1509	1630.5	305.072	307.078	142.027	20883.6	2	2	Tier 3 zero-reaction				3			-0.13	-0.025	-0.072	-0.108	0.1215	-0.2545	-0.081	-0.1025
1510	1633.6	314.069	316.075	160.021	16916.6	2	2	Unidentified							0.0405	0.153	0.354	0.0205	0.18	0.036	0.1735	0.411
1511	1616.2	307.11	309.118	146.103	7205.44	2	2	Tier 3 zero-reaction				4			0.089	-0.0175	0.0875	0.027	0.0935	-0.076	0.145	0.239	1. D-Lysine: DB03252 2. L-Lysine: DB00123
1512	1633.2	268.045	270.052	33.9868	7247.33	1	1	Tier 3 zero-reaction				1			-0.0235	0.1535	-0.3575	0.061	0.151	0.1335	0.254	0.9755
1513	1636.3	354.597	356.603	241.077	23463.7	2	2	Unidentified							-0.0215	-0.1365	-0.1895	-0.412	-0.292	-0.2665	-0.2215	-0.2305
1514	1635.8	551.224	553.231	317.166	4318.5	1	1	Unidentified							0.1155	0.2	0.147	0.2515	0.189	0.0575	0.156	0.5195
1515	1632.8	616.221	618.227	382.163	14659.2	1	1	Tier 3 zero-reaction		HMDB10343	1-(alpha-Methyl-4-(2-methylpropyl)benzeneacetate)-beta-D-Glucopyranuronic acid	1			0	0	4.6035	0	0	2.38	0	3.958
1516	1639.8	333.084	335.091	198.052	326146	2	2	Tier 2	C01207		3-(3,4-Dihydroxyphenyl)lactic acid		0.75	71.1	-0.147	-0.5355	-0.2385	-0.496	-0.364	-0.3545	0.01	-0.3205
1517	1636.3	341.639	343.646	215.162	2029.33	2	2	Unidentified							3.4165	0.8735	1.5365	2.574	2.9865	7.9325	1.7385	0.8515
1518	1643.9	360.087	362.093	252.056	121347	2	2	Tier 2	C20381		3,3'-Bipyridine-2,2',5,5',6,6'-hexol		25.42	107.2	0.0165	0.367	-0.0555	0.3035	0.6945	-0.0395	0.636	1.0375
1519	1662.6	498.194	500.201	264.136	3799.21	1	1	Tier 2			Isomer 1 of gamma-CEHC		0.67	1.8	0.215	-0.3135	0.571	0.6965	0.071	0.442	0.532	-0.245
1520	1664.5	279.116	281.122	45.0573	76156	1	1	Tier 3 zero-reaction				1			0.0425	0.866	0.8395	0.264	0.467	-0.0275	0.339	0.6335
1521	1640.4	325.08	327.084	182.043	11406	2	2	Tier 2	C04044	METPA0459	Isomer 1 of 3-(2,3-Dihydroxyphenyl)propanoic acid		23.11	75.4	0.49	0.1045	4.9735	0.9335	0.707	-0.2415	2.82	0.7825
1522	1642.4	318.076	320.085	168.036	29935.6	2	2	Tier 1	C01161		Isomer 1 of 3,4-Dihydroxybenzeneacetic acid		9.62	17.6	0.1705	-0.2645	0.9995	0.7475	0.3025	-0.2335	0.818	1.0445
1523	1641.8	404.629	406.635	341.141	16773	2	2	Tier 3 zero-reaction				2			-0.1315	-0.256	-0.5795	-0.0115	0.1495	-0.2545	0.0835	0.4695	6-(alpha-D-Glucosaminyl)-1D-myo-inositol: DB03779
1524	1649	540.205	542.211	306.146	4510.42	1	1	Unidentified							0.1495	0.099	1.048	0.8855	0.697	0.3695	1.483	1.1175
1526	1643	333.085	335.091	198.053	82170.5	2	2	Tier 2	C01207		Isomer 1 of 3-(3,4-Dihydroxyphenyl)lactic acid		0.62	75.7	0.0185	-0.1185	0.3505	0.0965	0.13	-0.258	0.373	0.23
1527	1671.3	410.091	412.097	176.032	7825.6	1	1	Tier 3 zero-reaction				2			0.316	0.3795	0.7805	0.205	0.506	0.3065	0.6315	0.7775	Ascorbic acid: DB00126
1528	1641.8	444.64	446.65	421.164	13425.3	2	2	Unidentified							-0.2055	-0.1155	-0.21	-0.254	-0.019	0.184	-0.164	-0.21
1529	1641.5	404.628	406.635	170.57	11536	1	1	Unidentified							-0.1315	-0.23	-0.5425	-0.01	0.1495	-0.2085	0.0845	0.4695
1530	1643.9	356.044	358.049	121.986	3812.5	1	1	Unidentified							-0.053	0.6245	-0.833	-1.4535	-0.5345	0.086	-0.03	-1.671
1531	1644.9	363.6	365.608	259.083	16953.3	2	2	Unidentified							0.111	-0.02	0.077	-0.25	-0.2385	-0.2	0.152	0.028
1532	1646	454.179	456.185	220.121	2653.82	1	1	Tier 2			1-(5-Acetyl-2-hydroxyphenyl)-3-methyl-1-butanone		23.32	83.8	0.113	0.156	0.7865	0.294	0.0875	-0.162	0.0825	0.099
1533	1648	369.085	371.093	270.053	25227.1	2	2	Tier 3 zero-reaction				2			-0.019	0.178	-0.012	-0.0695	-0.1145	-0.128	0.234	0.052	1. Genistein: DB01645 2. Apigenin: DB07352
1534	1644	363.601	365.609	129.543	19094.1	1	1	Unidentified							0.1055	-0.018	0.069	-0.244	-0.2315	-0.1895	0.139	0.0345
1535	1648	339.582	341.589	211.048	290094	2	2	Tier 3 zero-reaction				1			-0.081	-0.1515	-0.1165	-0.285	-0.287	-0.3345	0.083	0.2315
1536	1648	451.118	453.126	217.06	16879.7	1	1	Unidentified							0.0555	0.2905	0.297	-0.236	-0.175	-0.2785	0.1775	-0.1225
1537	1646.6	437.121	439.128	406.126	9089	2	2	Unidentified							0.0455	0.5945	0.867	0.169	0.271	0.4525	0.2725	0.0235
1538	1650.1	417.106	419.113	366.095	15372.9	2	2	Unidentified							0.389	-0.0835	-0.117	-0.7365	-0.568	0.106	0.097	-0.664
1539	1649.1	279.116	281.122	45.0575	74956.1	1	1	Tier 3 zero-reaction				1			0.039	0.8585	0.857	0.265	0.4625	-0.028	0.3375	0.628
1540	1648	389.62	391.626	155.561	8682.2	1	1	Unidentified							-0.0735	0.525	0.1425	0.1105	0.3625	0.1995	-0.0435	0.3185
1542	1651.1	413.138	415.144	179.08	7327.88	1	1	Tier 3 zero-reaction				3			0.074	0.5425	0.2965	0.171	0.4975	0.193	0.1995	0.201	1. 7-Aminomethyl-7-carbaguanine: DB03304 2. Glucosamine: DB01296
1543	1649.7	476.21	478.216	242.151	3168.47	1	1	Unidentified							0.139	0.1325	1.443	0.516	0.855	0.263	1.23	0.459
1544	1651.1	306.121	308.128	144.126	17844.2	2	2	Tier 3 zero-reaction				2			0.305	0.254	0.541	0.3515	0.509	0.5625	0.799	0.8015
1545	1650.1	389.62	391.626	311.123	16273.9	2	2	Tier 3 zero-reaction				2			-0.0845	0.525	0.1425	0.1105	0.3625	0.1995	-0.0435	0.2485
1546	1651.1	405.22	407.226	171.162	3386	1	1	Unidentified							0.13	0.013	0.292	-0.165	0.35	-0.241	-0.1035	-0.102
1547	1651.2	524.257	526.263	290.199	102405	1	1	Tier 2		HMDB60962	3-hydroxyropivacaine		1.09	102.5	0	4.467	0	0	0	0	0	0
1548	1654.2	361.099	363.103	254.082	14119.7	2	2	Unidentified							0.323	0.302	0.155	0.215	0.4325	0.4145	0.0955	0.3555
1549	1714.5	376.157	378.164	142.099	4990.62	1	1	Tier 3 zero-reaction				2			0.2905	0.0225	0.191	0.074	-0.064	-0.0445	0.745	0.1465
1550	1653.8	354.588	356.594	120.529	68845.1	1	1	Unidentified							-0.014	-0.1865	-0.1535	-0.401	-0.32	-0.207	-0.203	-0.24
1551	1656.3	347.1	349.107	226.083	2.70471e+06	2	2	Unidentified							0.4405	-0.229	-0.168	-0.1465	-0.2535	-0.1185	0.0145	-0.0195
1552	1653.3	309.59	311.596	151.063	66417.2	2	2	Tier 2		HMDB63464	chondroitin sulfate E (GalNAc4,6diS-GlcA), precursor 5a		19.15	49.6	1.527	2.4065	1.289	0.176	2.2565	5.611	1.7385	-2.028
1553	1657.3	376.111	378.118	142.053	24884.6	1	1	Unidentified							0.272	0.026	0.007	-0.0235	-0.1455	-0.276	-0.3075	-0.229
1554	1657.3	407.166	409.176	173.108	19175.7	1	1	Tier 3 zero-reaction		HMDB00701 HMDB00747 HMDB02087 HMDB11756	Hexanoylglycine Isovalerylalanine Isovalerylsarcosine N-Acetylleucine	4			0.048	0.2245	0.6455	0.3235	1.8675	0.0685	0.6345	2.4885
1555	1657.3	354.588	356.594	241.059	136308	2	2	Unidentified							0.0045	-0.1745	-0.1505	-0.386	-0.312	-0.304	-0.2095	-0.228
1556	1658.3	331.559	333.566	195.002	1.29321e+06	2	2	Unidentified							0.3455	0.0185	0.9225	0.3775	0.7575	0.6985	1.014	-0.1545
1557	1658.3	332.559	334.565	197	274510	2	2	Tier 3 zero-reaction				1			0.3725	0.003	0.8325	0.396	0.6615	0.235	0.9445	0.011	Selenomethionine: DB11142
1558	1658.3	428.052	430.058	193.994	17080.7	1	1	Unidentified							0.2405	-0.035	0.701	0.2435	0.5255	0.4495	0.705	-0.3065
1559	1660.4	318.079	320.086	168.042	2.45662e+06	2	2	Tier 1	C01161		3,4-Dihydroxybenzeneacetic acid		0.87	4.2	-0.191	-0.296	0.044	-0.2105	-0.168	-0.2865	0.1575	-0.0605
1560	1665.2	331.084	333.091	194.052	7985.33	2	2	Tier 3 zero-reaction				3			0.4455	0.2285	0.229	0.133	0.1365	0.3955	0.1645	0.2695	Isoferulic acid: DB07109
1561	1665.1	279.116	281.122	45.0574	75462.8	1	1	Tier 3 zero-reaction				1			0.0355	0.8485	0.8225	0.259	0.453	-0.034	0.3305	0.622
1562	1662.5	480.627	482.638	493.138	4337.33	2	2	Unidentified							-0.058	-0.101	0.427	0.118	0.1145	-0.0675	0.2555	0.2725
1563	1661.4	386.105	388.112	304.093	11419.4	2	2	Tier 3 zero-reaction				1			-0.192	-0.236	0.382	-0.1435	0.01	0.0135	-0.024	0.0105
1564	1670.7	405.107	407.112	342.097	3856.9	2	2	Unidentified							0.3195	0.633	1.578	0.4545	0.211	0.0105	0.816	0.7815
1565	1664.4	383.063	385.069	298.009	31726	2	2	Unidentified							1.8195	1.298	-0.359	-0.5785	0.0005	0.0055	0.1095	-0.7285
1566	1662.6	342.132	344.139	216.146	10225.3	2	2	Unidentified							0.7775	0.4025	0.727	0.3675	0.4665	1.7685	0.717	0.4465
1567	1665.5	498.194	500.201	264.136	481967	1	1	Tier 2			gamma-CEHC		0.86	32.8	-0.006	0.107	0.198	0.3565	-0.019	-0.009	0.18	0.06
1568	1669.8	381.083	383.09	294.049	7774.71	2	2	Unidentified							0.124	-0.145	0.106	0.083	0.0215	0.2315	-0.06	-0.0645
1569	1668.6	437.185	439.192	203.127	8860.64	1	1	Unidentified							-0.0975	-0.126	0.004	0.0245	-0.0705	-0.388	0.077	0.509
1570	1668.6	335.622	337.628	203.126	195931	2	2	Unidentified							0.011	-0.1205	0.0175	0.1315	0.0075	-0.34	0.184	0.54
1571	1667.6	453.148	455.157	438.179	36465.8	2	2	Unidentified							0.159	0.131	0.0175	0.1515	0.235	0.248	0.077	0.314
1572	1670.3	630.176	634.188	163.067	2344.5	1	2	Tier 3 zero-reaction				3			-0.253	0.048	0.579	0.0415	0.113	-0.045	-0.1445	0.17
1573	1671.7	502.154	504.16	268.095	6028.5	1	1	Tier 2	C16603	HMDB0060673	2,3-Dihydroxycarbamazepine		20.88	142.8	-0.008	-0.2835	-0.6675	-0.324	-0.507	-0.9665	-0.5815	-0.3635
1574	1669.7	445.194	447.2	211.135	4415	1	1	Unidentified							-0.5725	-0.5725	-0.5725	-0.5725	4.806	-0.5725	-0.5725	-0.5725
1575	1669.8	477.145	479.151	243.087	5757.5	1	1	Tier 3 zero-reaction		HMDB00089	Cytidine	1			0.1495	0.2795	0.408	0.6135	4.9505	0.233	0.274	7.516	DB02097
1576	1672.8	477.146	479.152	486.174	5058	2	2	Unidentified							0.166	0.2785	0.397	0.5895	5.0575	0.217	0.2455	8.045
1577	1679.6	597.136	601.15	130.027	9561.33	1	2	Tier 3 zero-reaction				4			-0.243	-0.28	0.2115	-0.14	-0.099	0.134	-0.321	-0.308	Citraconic acid: DB04734
1578	1669.8	362.105	364.112	256.094	134549	2	2	Unidentified							0.3995	-0.039	0.109	-0.0145	0.262	-0.3085	-0.052	0.2175
1579	1672.7	353.1	355.107	238.083	14408.3	2	2	Tier 2			Glycyltyrosine		16.73	162.5	0.086	-0.0625	-0.0025	-0.1045	0.101	-0.045	0.014	0.002	DB15991
1580	1672.9	498.194	500.201	264.136	6179.6	1	1	Tier 2			Hulupinic acid		0.43	40.2	0.2735	-0.2095	0.445	0.3205	0.2105	0.4805	0.406	-0.0785
1581	1672.9	472.034	474.039	237.976	3266.75	1	1	Unidentified							-0.012	-0.1515	1.1195	0.9275	0.179	-0.0435	-0.1325	2.2685
1582	1674.8	514.189	516.196	280.131	3039.83	1	1	Unidentified							0.089	-0.6355	-0.5885	-0.4515	0.08	-0.571	-0.468	-0.512
1583	1673.4	380.084	382.09	292.051	20725.8	2	2	Unidentified							-0.0035	0.172	0.0085	-0.218	0.062	-0.2825	0.0005	-0.2835
1584	1674.8	379.13	381.137	290.144	13687.2	2	2	Unidentified							-0.0845	-0.107	-0.2305	-0.046	-0.005	0.1035	-0.0085	-0.1365
1585	1673.8	381.137	383.144	294.158	20857.8	2	2	Tier 1		HMDB0028941	Leucyl-Tyrosine		0.56	1.9	-0.1295	-0.1165	-0.098	-0.024	0.012	-0.154	-0.055	0.14
1586	1675.9	369.096	371.102	270.076	9417	2	2	Unidentified							-0.152	-0.0085	-0.049	-0.0095	-0.1005	-0.056	0.068	-0.002
1587	1674.7	287.609	289.616	107.101	6298.33	2	2	Unidentified							0.0575	-0.312	0.0395	0.958	0.002	0.0595	-0.021	0.1145
1588	1675.8	299.071	301.078	130.026	831235	2	2	Tier 3 zero-reaction				4			-0.641	-0.5545	0.103	-0.1305	-0.252	-0.3505	-0.248	-0.5525	Citraconic acid: DB04734
1589	1680	426.084	428.091	384.051	7771	2	2	Unidentified							-0.7725	-0.833	-0.524	-0.9145	-0.59	-0.237	-0.8505	-0.459
1590	1675.8	505.219	507.225	271.16	37465.1	1	1	Tier 2			4-Hydroxyatomoxetine		5.94	5.7	0.029	0.494	0.0805	0.3225	0.2665	0.146	0.0475	0.423
1591	1674.9	603.149	607.161	136.04	3211.33	1	2	Tier 3 zero-reaction		HMDB00613 HMDB00943 HMDB00157	Erythronic acid Threonic acid Hypoxanthine	3			1.9915	2.221	1.4735	2.1715	1.77	5.1975	1.9625	1.3765	1. Threonic acid: DB11192 2. Hypoxanthine: DB04076
1592	1677.9	363.077	365.083	129.018	290222	1	1	Unidentified							-0.6945	-0.5915	0.067	-0.161	-0.273	-0.371	-0.316	-0.596
1593	1678.9	479.13	481.136	245.072	49020.5	1	1	Unidentified							0.0225	0.1315	0.182	0.164	0.149	0.0115	0.219	0.2315
1594	1678.9	426.586	428.592	192.527	4682.25	1	1	Unidentified							-0.8725	-1.2565	-0.475	-1.0035	-0.6075	-0.387	-1.1525	-0.378
1595	1678.9	356.594	358.601	245.072	321496	2	2	Unidentified							0.055	0.0755	0.135	0.186	0.152	-0.026	0.284	0.324
1596	1665.5	386.105	388.111	152.047	8583.62	1	1	Tier 3 zero-reaction				9			-0.2025	-0.2525	0.3755	-0.175	0.018	0.0265	-0.065	0.0115	1. p-Anisic acid: DB02795 2. Mandelic acid: DB03357
1597	1679.1	381.161	383.168	294.206	2897.4	2	2	Unidentified							0.1315	0.0775	0.2405	1.0285	0.0685	0.313	0.177	0.09
1598	1679.6	390.056	392.062	311.995	3958.4	2	2	Unidentified							0.245	0.0405	0.127	-0.146	-0.091	-0.336	0.3305	0.273
1599	1680	335.142	337.149	202.168	20915.1	2	2	Unidentified							0.5245	0.2195	0.491	0.2545	0.12	0.669	0.6045	0.396
1600	1680	456.057	458.062	221.998	16606.8	1	1	Unidentified							0.016	0.8615	0.1315	-0.2655	0.558	0.027	0.0925	0.968
1601	1680	528.264	530.27	294.206	2663.44	1	1	Unidentified							0.5115	0.3295	1.036	0.556	0.718	0.5135	0.7745	0.6425
1602	1681	551.261	553.267	317.202	7896.47	1	1	Unidentified							0.069	0.32	0.2005	0.488	0.2925	0.166	0.2885	0.405
1603	1681	347.1	349.107	226.084	118056	2	2	Unidentified							0.321	-0.175	-0.352	-0.221	-0.204	-0.316	-0.2045	-0.018
1604	1681	292.124	294.13	116.13	8475.53	2	2	Unidentified							0.0085	0.0035	1.148	0.144	0.1335	-0.1265	0.8655	0.3105
1605	1691.3	279.115	281.122	45.0572	73281	1	1	Tier 3 zero-reaction				1			0.028	0.8365	0.8105	0.251	0.449	-0.0365	0.3245	0.6135
1606	1679	556.2	558.207	322.141	2301	1	1	Unidentified							0.0575	0.1455	0.392	0.4405	0.251	0.254	0.541	0.421
1607	1683.1	446.622	448.629	425.127	10736.7	2	2	Unidentified							-0.6655	0.43	-0.4815	-0.58925	-0.14	-0.594	0.027	-0.425
1608	1682.2	326.087	328.093	184.057	133221	2	2	Unidentified							-0.0405	-0.1695	0.675	-0.3715	-0.414	-0.3975	0.4405	-0.5355
1609	1650.2	362.095	364.102	256.074	4540.33	2	2	Tier 3 zero-reaction				1			0.1045	-0.13	0.0985	0.106	0.214	0.016	0.038	0.133
1610	1686.1	265.077	267.083	62.0367	12062.6	2	2	Unidentified							0.086	0.1265	0.388	0.402	0.343	0.015	0.517	0.25
1611	1686.1	310.106	312.112	152.094	3678.58	2	2	Unidentified							-0.2915	0.4105	-0.0775	-0.096	-0.0555	0.1365	-0.171	-0.0885
1612	1688.2	411.173	413.179	177.115	3859.21	1	1	Unidentified							0.166	0.2035	1.201	-0.136	0.9875	-0.0915	0.8455	0.2585
1613	1688.2	364.163	366.17	260.21	54158.8	2	2	Unidentified							0.0935	-0.019	0.1825	0.0135	0.2685	0.0395	0.089	0.1275
1614	1689.2	598.098	600.105	364.04	9487.67	1	1	Tier 3 zero-reaction				1			0.065	0.355	0.6275	0.0775	0.574	0.0955	0.4655	0.3495
1615	1689.2	407.128	409.136	346.139	2077	2	2	Tier 2	C08557		Miraxanthin-V		27.65	56.7	0.0895	-0.0645	0.6505	-0.344	0.5155	1.5735	-0.3035	-0.2635
1617	1687.8	353.082	355.088	238.048	9693.67	2	2	Unidentified							0.722	0.2995	-0.004	0.0015	0.132	-0.023	0.452	0.14
1618	1688.2	284.6	286.607	101.084	4729.29	2	2	Unidentified							2.4715	1.389	2.8865	1.576	3.3535	2.1975	3.3005	3.0135
1619	1690.3	271.592	273.599	75.0679	12257.8	2	2	Tier 3 zero-reaction		HMDB00925 HMDB12136	Trimethylamine N-oxide 1-Amino-propan-2-ol	2			1.3985	0.132	1.0755	1.783	1.3855	0	0.8	1.046
1620	1688.2	392.14	394.148	316.163	2264	2	2	Unidentified							0.736	0.1115	0.252	0.4445	-0.096	0.302	-0.1785	-0.125
1621	1689.9	355.674	357.68	121.615	4501.67	1	1	Unidentified							0.709	0.735	1.0895	1.5865	0.589	0.65	0.109	0.977
1622	1692.3	325.585	327.592	183.053	75561.2	2	2	Tier 2	C17239		p-Hydroxyphenylacetothiohydroximic acid		27.11	2.5	0.0655	-0.0945	0.1605	-0.1985	-0.1115	-0.269	0.3715	-0.079
1623	1692.3	381.097	383.101	294.077	3239	2	2	Unidentified							-0.191	-0.178	-0.4275	-0.273	-0.2645	-0.0835	-0.4625	-0.3575
1624	1694.4	293.064	295.071	118.011	23372.8	2	2	Unidentified							2.336	-0.148	1.058	0.988	0.768	1.966	2.163	0.746
1625	1694.4	409.145	411.152	175.087	6856.37	1	1	Tier 3 zero-reaction				1			0.069	-0.065	0.156	-0.0145	-0.176	0.135	0.0075	-0.06
1626	1692.9	350.101	352.107	232.085	24356.5	2	2	Unidentified							-0.002	-0.2225	0.3125	0.0455	0.0025	-0.2695	0.1015	0.4285
1627	1694	480.158	482.165	246.1	4588.33	1	1	Tier 2			Nigellicine		1.33	17.9	0.6465	0.2985	0.043	0.0255	0.269	0.0645	-0.0305	0.2135
1628	1694.4	322.106	324.112	176.094	457568	2	2	Tier 1	C00780		Serotonin		0.78	0.2	-0.1855	0.005	0.027	0.059	-0.177	0.2265	0.1425	0.0785	DB08839
1629	1694	325.08	327.087	91.0221	68797.5	1	1	Unidentified							0.1665	-0.0335	0.3335	0.329	-0.0425	-0.066	0.665	0.057
1630	1692.9	480.158	482.165	492.2	4595.5	2	2	Unidentified							0.61	0.292	0.027	0.0095	0.253	0.0485	-0.0465	0.1975
1631	1695.4	292.065	294.071	116.013	95163.9	2	2	Tier 3 zero-reaction				2			0.688	-0.8725	0.507	1.2535	-0.116	0.266	0.621	1.429	1. Maleic acid: DB04299 2. Fumaric acid: DB01677
1632	1692.3	279.116	281.122	45.0574	76555.6	1	1	Tier 3 zero-reaction				1			0.026	0.832	0.8075	0.2505	0.449	-0.0395	0.3215	0.6085
1633	1695.4	551.261	553.267	317.202	6727.78	1	1	Unidentified							0.024	0.2225	0.121	0.4325	0.256	0.054	0.263	0.354
1634	1697.5	325.081	327.087	182.045	110939	2	2	Tier 2	C04044		3-(2,3-Dihydroxyphenyl)propanoic acid		20.54	9.9	0.1575	-0.043	0.346	0.2935	-0.084	-0.075	0.6695	0.038
1635	1696	351.132	353.139	117.074	19875.3	1	1	Unidentified							-0.2845	-0.2855	2.456	-0.425	-0.0275	-0.1835	0.9315	-0.4025
1636	1698.5	481.218	483.225	247.16	711512	1	1	Unidentified							-0.0185	0.265	0.166	0.1955	0.288	0.099	0.137	0.628
1637	1698.5	356.044	358.049	121.986	40606	1	1	Unidentified							0.2495	0.399	0.1675	-0.543	0.125	0.5135	0.695	-0.7315
1638	1729.4	386.606	388.614	152.548	3811.25	1	1	Unidentified							-0.5095	-0.6445	0.048	-0.5495	-0.3225	-0.1625	-0.5535	-0.2405
1639	1699.1	387.073	389.079	306.03	7726	2	2	Tier 3 zero-reaction				2			0.0125	-0.001	0.491	-0.2035	-0.2945	0.0005	0.2425	-0.1845
1640	1704.8	322.087	324.094	176.058	33272	2	2	Tier 3 zero-reaction				1			-0.126	-0.203	-0.181	-0.2765	-0.111	0.005	-0.105	-0.091
1642	1702.2	354.115	356.121	120.057	859358	1	1	Tier 2	C05627		4-Hydroxystyrene		1.42	88.1	0.722	0.5	1.34	0.0985	0.7395	0.8505	0.908	0.4165
1643	1703.5	338.052	340.059	207.988	30035.8	2	2	Unidentified							-0.2335	-0.023	4.161	0.2645	-0.0975	-0.1425	0.4885	0.0085
1644	1699.6	337.057	339.063	102.999	4115.67	1	1	Unidentified							-0.186	-0.038	3.141	0.1435	-0.0875	-0.199	0.488	0.03
1646	1705.7	331.603	333.609	195.089	18693	2	2	Tier 2			N-Acetyl-Dopamine		0.74	28.8	0.377	0.2945	0.82	0.3545	0.4315	0.821	0.5075	0.243
1647	1706.7	337.053	339.059	205.989	175303	2	2	Unidentified							-0.1495	-0.0215	3.7595	0.2785	-0.169	-0.186	0.647	0.057
1648	1697.5	306.079	308.087	144.041	9392.8	2	2	Tier 3 zero-reaction				3			-0.2825	-0.589	-0.5895	-0.6085	-0.514	0.2635	-0.7125	-0.2615
1649	1707.8	395.106	397.112	161.047	481968	1	1	Tier 3 zero-reaction				3			0.182	0.085	0.2885	0.437	-0.0835	0.279	0.5385	0.006
1650	1709.8	445.132	447.142	422.148	22187.9	2	2	Unidentified							-0.008	-0.1405	0.084	-0.223	0.3985	0.264	0.1415	0.084
1651	1708.8	298.064	300.071	128.011	76459.8	2	2	Tier 2	C16472		3-Fluorocatechol		27.7	167.8	-0.2615	-0.2455	0.125	-0.065	-0.1115	-0.2185	-0.045	-0.1955
1652	1708.8	361.061	363.068	127.003	8585.25	1	1	Unidentified							-0.5845	-0.555	0.2295	-0.079	-0.152	-0.441	-0.172	-0.416
1653	1709.9	643.168	647.18	176.058	2559.33	1	2	Tier 3 zero-reaction				1			0.073	-0.28	0.017	-0.185	-0.1045	0.2865	-0.0295	0.1925
1654	1709.8	673.098	677.111	205.988	17431.8	1	2	Unidentified							-0.0555	0.016	6.1505	0.5505	0.0065	-0.009	1.0915	-0.056
1655	1708.8	611.152	615.165	144.042	7103.17	1	2	Tier 3 zero-reaction				3			0.2045	0.323	1.4215	-0.232	0.1155	-0.211	-0.095	1.488
1656	1711.9	457.142	459.15	223.084	3235.5	1	1	Tier 2			Norketamine		16.18	186.1	0.1585	0.074	0.0795	0.044	0.269	0.0385	-0.0045	0.2035
1657	1710.9	370.069	372.074	136.011	171980	1	1	Unidentified							0.1815	0.1205	-0.441	-0.0215	0.126	-0.0135	0.2565	0.6165
1658	1710.9	501.22	503.227	267.162	20649	1	1	Unidentified							0.13	2.52	0	0	0.01375	0	4.5045	2.5115
1659	1715	311.579	313.585	155.042	9364.14	2	2	Unidentified							-0.1525	-0.1345	-0.097	-0.3085	-0.2945	-0.0785	0.067	-0.2695
1661	1712.9	332.611	334.617	197.105	116755	2	2	Tier 2	C05588		L-Metanephrine		0.78	28.7	0.0665	0.3875	-0.0735	0.0665	-0.072	0.025	-0.072	0.287
1662	1706.7	346.12	348.127	112.062	12680	1	1	Unidentified							-0.527	-0.703	-0.1165	-0.32	-0.336	-0.4195	-0.3115	-0.1835
1663	1712	541.216	543.222	307.157	19580.2	1	1	Unidentified							0.0315	0.00875	1.00675	0.7745	0.3355	-1.00075	-0.09075	3.73675
1664	1704.8	395.106	397.112	161.047	13631.8	1	1	Tier 3 zero-reaction				3			0.0785	0.051	0.0825	0.1495	0.092	0.1645	0.244	0.0065
1665	1715	310.579	312.586	153.042	69591.2	2	2	Tier 2			Mesalazine		0.98	101.5	-0.2615	-0.1595	-0.231	-0.2445	-0.3845	0.1665	-0.0865	-0.4815	DB00244
1666	1716	376.157	378.164	142.099	3799.75	1	1	Tier 3 zero-reaction				2			0.2155	-0.0795	0.1485	-0.0165	-0.029	-0.1605	0.0905	0.0475
1667	1715.1	404.072	406.076	170.013	4083.73	1	1	Tier 3 zero-reaction				1			0.417	-0.101	0.211	-0.0545	0.1855	-0.0335	0.137	-0.0215	Diethylthiophosphate: DB07674
1668	1718.1	368.087	370.094	268.058	11701.9	2	2	Tier 3 zero-reaction				2			0.1585	0.0075	-0.2085	-0.1595	0.6065	0.1085	-0.2455	0.0715
1669	1717	512.21	514.216	278.151	145571	1	1	Tier 2			alpha-CEHC		0.61	16.4	-0.3835	0.332	1.0675	0.4905	-0.0175	0.133	0.9555	0.066
1670	1717.1	314.087	316.093	160.057	14914.7	2	2	Unidentified							-0.1835	-0.1005	-0.623	0.4805	0.2125	0.02	-0.2845	0.556
1671	1730	279.116	281.122	45.0574	72521.2	1	1	Tier 3 zero-reaction				1			0.0265	0.826	0.812	0.2455	0.448	-0.041	0.32	0.602
1672	1719.1	363.155	365.162	258.194	229536	2	2	Unidentified							0.0075	-0.114	-0.0305	-0.1165	-0.129	-0.2155	0.0075	0.0565
1673	1721.2	399.123	401.129	165.064	6883.4	1	1	Tier 3 zero-reaction				4			0.0285	0.0565	0.109	0.11	-0.0425	0.734	0.116	0.227
1674	1722.2	313.129	315.136	158.142	5039.16	2	2	Unidentified							0.314	0.3365	0.7035	0.441	0.72	0.618	0.88	0.765
1675	1721.8	403.156	405.162	169.097	9076.31	1	1	Tier 2	C11016		Diphenylamine		19.72	37.7	-0.021	0.158	-0.055	-0.0405	0.042	0.107	-0.099	-0.065
1676	1723.2	461.16	463.167	227.101	7814.22	1	1	Unidentified							-0.2155	0.345	0.2695	-0.1305	-0.0325	-0.526	0.1715	0.442
1677	1722.2	577.157	581.17	110.048	3278.25	1	2	Tier 2	C00090		Isomer 1 of Pyrocatechol		18.76	98.7	0.181	-0.1255	0.2495	0.1525	0.349	-0.3425	0.1705	0.0685
1678	1724.3	399.083	401.09	165.025	13342.7	1	1	Unidentified							-0.275	-0.3965	-0.034	-0.252	-0.249	-0.3465	-0.233	-0.1135
1679	1729	352.058	354.065	235.999	24728.4	2	2	Unidentified							-0.3955	-0.267	-0.1315	-0.722	-0.4465	-0.3055	-0.2985	-0.5455
1680	1725.9	577.24	579.246	343.181	7315.17	1	1	Tier 2	C17592		Laudanine		5.16	158.4	0.1805	0.066	0.0705	0.1795	0.1655	-0.046	0.1805	0.318
1681	1727	703.109	707.123	235.999	3240.5	1	2	Tier 2			Punicafolin		1.35	131	-0.4215	-0.159	-0.161	-0.8475	-0.4445	-0.397	-0.2885	-0.655
1682	1727.5	486.628	488.637	505.139	25258.5	2	2	Unidentified							-0.205	-0.1795	0.4275	0.016	0.0455	-0.3005	1.0405	0.0325
1683	1723.8	289.575	291.58	55.5162	6823.29	1	1	Unidentified							-0.03	0.301	0.156	0.047	0.0925	-0.1405	0.162	0.1545
1684	1729.4	339.642	341.649	211.168	2052	2	2	Unidentified							-0.034	-0.1205	0.849	0.294	0.429	-0.721	0.536	0.585
1685	1726.3	392.176	394.183	316.236	4566.3	2	2	Tier 3 zero-reaction				7			-0.123	0.0745	-0.0065	0.203	0.0855	0.006	-0.124	-0.056	1. Pregnenolone: DB02789 2. Calusterone: DB01564 3. Bolasterone: DB01471
1686	1730.5	279.116	281.122	45.0573	74765.4	1	1	Tier 3 zero-reaction				1			0.0275	0.823	0.812	0.245	0.445	-0.0435	0.3185	0.6045
1687	1731.5	437.136	439.143	406.156	21687.6	2	2	Unidentified							0.0185	0.0615	0.0045	0.059	0.0705	-0.023	0.1735	0.148
1688	1731.5	341.06	343.065	214.003	3777.5	2	2	Unidentified							0.006	0.487	1.7615	0.871	1.293	0.7925	0.5565	1.0975
1689	1729.4	317.131	319.139	83.0726	3519.67	1	1	Unidentified							0.4895	-0.004	0.492	0.2765	0.5305	0.497	0.4455	0.312
1690	1758.2	329.087	331.093	190.058	11321.8	2	2	Tier 2	C14105		1,2-Dihydroxy-7-hydroxymethylnaphthalene		8.1	121.6	-0.4475	0.1305	-0.301	0.01	-0.243	-0.1165	-0.183	-0.3315
1691	1735.2	325.087	327.094	182.057	6.58675e+06	2	2	Tier 2	C10447		3,4-Dihydroxyphenylpropanoic acid		1.35	16.6	0.148	-0.1045	0.43	0.3565	-0.1365	-0.0865	0.7495	-0.0775
1692	1736.6	317.605	319.612	167.094	239457	2	2	Tier 1	C07441		Phenylephrine		0.74	8.4	0.2545	0.253	0.416	0.19	0.3025	0.29	0.2845	0.335	DB00388
1693	1738.6	373.12	375.129	278.123	2949	2	2	Tier 2		HMDB29029	Prolyl-Tyrosine		4.93	107	0.3925	0.865	1.102	0.403	0.001	0.698	2.0175	0.612
1694	1741.8	376.15	378.158	284.184	2355.5	2	2	Tier 3 zero-reaction				2			0.2585	-0.0415	0.2415	0.073	0.029	-0.133	0.131	0.092	Boldione: DB07373
1695	1738.7	354.57	356.576	241.024	11707.6	2	2	Unidentified							0.2105	1.227	-0.5995	-0.0655	0.522	-0.502	-0.325	0.725
1696	1739.7	524.21	526.216	290.151	2819	1	1	Tier 2			[6]-Dehydrogingerdione		0.63	28.6	0.366	-0.083	0.353	0.0185	-0.1695	0.1475	0.071	-0.3855
1697	1739.3	279.116	281.122	45.0573	72008.1	1	1	Tier 3 zero-reaction				1			0.029	0.8205	0.8135	0.2455	0.444	-0.0445	0.317	0.6015
1698	1741.8	352.608	354.615	237.1	22015.2	2	2	Tier 2			Isomer 1 of Salsoline-1-carboxylic acid		0.73	34.3	0.3215	0.1805	0.9745	0.3545	0.1635	-0.2385	0.119	0.1745
1699	1740.7	330.08	332.086	96.0217	23783.9	1	1	Unidentified							0.2205	0.162	0.5585	0.8635	0.3155	0.1975	0.363	0.3695
1700	1741.3	348.75	350.757	114.691	5700.2	1	1	Unidentified							-0.4725	-0.1615	-0.4695	-0.451	-0.4425	-0.4785	-0.282	-0.5505
1701	1747.9	332.101	334.107	196.085	4992.33	2	2	Tier 2			Isomer 1 of 3-(3,4-Dihydroxyphenyl)-2-methylpropionic acid		16.82	80.6	-0.0285	0.167	0.096	0.038	0.2595	-0.2675	0.446	0.1965
1702	1743.9	356.068	358.072	244.019	6333	2	2	Tier 2	C10065		Gentisein		26.05	183.8	-0.005	0.28	-0.289	0.549	0.2675	0.161	-0.016	-0.456
1703	1742.8	256.587	258.594	45.0572	47317.5	2	2	Tier 3 zero-reaction				1			-0.1	-0.12	0.97	-0.325	0.4625	-0.019	0.1455	0.456
1704	1743.8	361.101	363.106	254.085	10854.1	2	2	Unidentified							0.0275	-0.0785	0.009	0.1685	0.029	0.0785	0.122	-0.0145
1705	1778.9	291.074	293.08	114.031	8392.5	2	2	Unidentified							-0.0915	0.0665	0.3185	0.1845	0.228	-0.053	0.367	0.317
1706	1745	352.608	354.615	118.55	10450.7	1	1	Unidentified							0.2575	0.1435	0.823	0.2685	0.0785	-0.176	0.1735	0.092
1707	1744	445.119	447.125	211.06	5835.5	1	1	Unidentified							0.27	-0.202	-0.266	0.073	0.0395	0.0975	-0.166	-0.0935
1708	1746.5	531.234	533.24	297.176	24217	1	1	Unidentified							0.204	0.2825	0.0695	0.4185	0.1495	0.1295	0.256	0.4725
1709	1746.9	430.174	432.18	392.231	12218.9	2	2	Tier 3 zero-reaction				1			-0.006	0.0595	0.282	0.0855	-0.0165	0.73	-0.003	0.004
1710	1749	270.074	272.081	72.0321	12755.3	2	2	Unidentified							2.1905	-2.0745	-1.321	-1.482	-2.5215	-0.1075	2.362	-2.8255
1711	1748.6	323.113	325.12	178.109	22817.2	2	2	Tier 3 zero-reaction		HMDB01240 HMDB01329 HMDB01497	Pseudooxynicotine 2'-Hydroxynicotine Nicotine-1'-N-oxide	3			0.673	0.0125	0.5175	-0.1685	-0.1215	0.151	0.2035	3.259
1712	1748.6	631.098	635.111	163.988	26413.3	1	2	Unidentified							-1.203	-1.0785	0.052	-0.196	-0.4515	-0.8315	-0.582	-0.9135
1713	1750	317.051	319.058	165.985	90581.9	2	2	Unidentified							-1.0745	-0.97	-0.053	-0.191	-0.3535	-0.7435	-0.5255	-0.9645
1714	1751	316.052	318.058	163.987	175660	2	2	Unidentified							-1.1325	-1.023	0.127	-0.182	-0.3565	-0.7785	-0.5455	-1.0265
1715	1750	397.038	399.043	162.979	240370	1	1	Unidentified							-1.0145	-0.903	0.065	-0.155	-0.3145	-0.669	-0.446	-0.908
1716	1749.6	256.071	258.078	44.0261	60127.4	2	2	Tier 3 zero-reaction				1			-0.012	-0.617	-0.9205	-0.439	-1.126	-0.824	-0.373	-1.128
1717	1752.1	387.077	389.084	153.018	22662.8	1	1	Unidentified							-0.0565	-0.078	0.3635	-0.39	-0.3405	-0.106	-0.05	-0.287
1718	1753.1	293.081	295.088	118.045	6187.25	2	2	Unidentified							-0.6925	-1.1165	-0.36	-1.0955	-0.469	-0.8185	-1.503	-1.2555
1719	1752.2	335.06	337.064	202.003	4940.33	2	2	Unidentified							1.947	-0.7295	0.6535	-0.966	-0.464	-0.474	-0.6405	-1.044
1720	1754.1	326.077	328.083	184.037	1.6275e+06	2	2	Tier 2		HMDB29650	Methyl 2,4,6-trihydroxybenzoic acid		0.62	80.1	-1.046	-1.005	-0.9845	-1.415	-1.0965	-1.133	-0.614	-1.446
1721	1755.2	507.234	509.24	273.176	372947	1	1	Unidentified							0.026	0.2905	0.1845	0.287	0.2745	0.12	0.153	0.701
1722	1757.2	370.134	372.141	136.076	66450.1	1	1	Tier 3 zero-reaction				2			0.1335	0.1475	0.04	0.085	-0.018	-0.113	-0.003	-0.066
1723	1757.2	302.6	304.607	137.083	5.36639e+06	2	2	Tier 1	C00483		Tyramine		1.04	18.1	0.1475	0.169	0.0065	0.1705	-0.0045	-0.0235	-0.019	0.0045	DB08841
1724	1757.3	500.21	502.216	266.152	37753.2	1	1	Unidentified							0.25875	2.03775	-0.28125	0.299	-0.28125	-0.28125	-0.24425	1.98925
1725	1754.3	277.064	279.07	43.0057	30265.6	1	1	Unidentified							1.0505	0.3375	0.4875	-0.0475	-0.12	0.9655	1.2505	-0.8845
1726	1761.3	404.131	406.137	170.073	22710.6	1	1	Tier 2	C02499		2-Biphenylol		1.32	59.6	0.062	0.114	0.6755	0.5135	-0.503	-0.076	0.3395	-0.535
1727	1761.3	397.14	399.148	326.163	10216.2	2	2	Unidentified							0.018	-0.1225	0.565	-0.1905	1.835	-0.394	-0.191	0.981
1728	1761.9	367.091	369.097	266.065	5676.1	2	2	Unidentified							-0.025	-0.053	-0.0545	-0.078	0.016	-0.084	0.025	-0.18
1729	1765.5	459.023	461.026	224.965	15702.4	1	1	Unidentified							0.1495	0.1665	0.565	0.346	0.325	0.096	0.3005	0.261
1730	1762.4	562.237	564.243	328.179	7688.33	1	1	Tier 2		HMDB29524	5-Hydroxy-7-(4-hydroxy-3-methoxyphenyl)-1-phenyl-3-heptanone		20.1	183.8	0	0.36225	1.056	0	4.3105	0.0295	0.32075	4.9125
1731	1763.4	457.021	459.024	222.963	24269.2	1	1	Unidentified							0.272	0.27	0.401	0.3675	0.333	0.226	0.302	0.355
1732	1763.4	407.178	409.185	173.12	9282.2	1	1	Unidentified							-0.4095	-0.617	-0.6945	-0.7705	2.7795	-0.53	-1.0795	4.459
1733	1763.4	402.148	404.154	168.089	4647.83	1	1	Tier 3 zero-reaction				1			0.1225	0.3155	0.096	0.132	0.078	-0.032	-0.091	0.287	Pyridoxamine: DB11673
1734	1764	393.429	395.436	159.371	5229.71	1	1	Unidentified							1.0095	0.437	3.3145	4.5995	0.903	1.1725	0.819	0.9265
1735	1763	406.122	408.128	172.064	32445.1	1	1	Unidentified							0.005	0.219	0.2825	0.24	0.338	0.009	0.1285	-0.025
1736	1765.5	341.748	343.754	107.689	28022.5	1	1	Unidentified							-0.2885	-0.436	0.255	0.109	-0.11	-0.226	-0.198	0.622
1737	1765.5	555.11	557.114	321.051	3593	1	1	Tier 3 zero-reaction				1			-0.2635	-0.3355	0.154	0.031	0.017	-0.361	-0.004	0.246	Clopidogrel: DB00758
1738	1765.5	513.118	515.128	558.119	4271	2	2	Tier 2			Deoxyrubroskyrin		2.56	37.9	-0.078	-0.1785	0.1145	0.0025	-0.071	-0.392	0.067	0.156
1739	1766.1	279.116	281.123	45.0576	70379.2	1	1	Tier 3 zero-reaction				1			0.026	0.815	0.8195	0.243	0.4415	-0.049	0.317	0.606
1740	1765.5	495.234	497.241	261.176	4024.14	1	1	Unidentified							0.0135	0.0985	0.0775	0.1595	-0.0225	0.125	0.1015	0.206
1741	1767.5	507.234	509.24	273.176	202483	1	1	Unidentified							0.037	0.2945	0.1765	0.285	0.263	0.1135	0.1515	0.6565
1742	1766.5	427.619	429.628	387.121	8048	2	2	Tier 2			Dihydroxycitracridone I		12.52	149.6	0.0395	-0.0835	0.7725	0.226	0.061	-0.424	0.73	1.302
1743	1766.5	367.568	369.575	267.02	8899.75	2	2	Unidentified							-0.2565	4.326	1.2375	-0.5655	3.8265	0.3665	1.488	3.6655
1744	1767.5	526.226	528.232	292.167	18485.6	1	1	Unidentified							0.288	0.302	0.365	0.238	0.112	0.037	0.01	0.144
1745	1767.5	390.077	392.08	156.018	448124	1	1	Tier 3 zero-reaction				1			0.1555	-0.165	-0.0505	0.4945	0.17	-0.078	0.1245	0.079	Orotic acid: DB02262
1746	1767.5	440.098	442.105	412.079	7745	2	2	Unidentified							0.4765	0.424	0.134	0.0805	0.348	0.235	0.4235	0.367
1747	1768.5	388.076	390.08	154.018	1.6118e+06	1	1	Unidentified							0.1945	-0.1865	0.7715	0.589	0.492	0.332	0.4335	0.51
1748	1770.6	475.205	477.211	241.146	13151	1	1	Tier 2		HMDB60535	N-Desmethyldiphenhydramine		0.72	190	0	0.013	7.332	0.0935	0.225	0	0.1425	0.051
1749	1772.3	424.637	426.647	381.157	32188	2	2	Tier 3 zero-reaction		HMDB12201 HMDB12202 HMDB12203	Cis-zeatin-7-N-glucoside Cis-zeatin-9-N-glucoside Cis-zeatin-O-glucoside	3			-0.751	-0.798	4.4865	-0.769	-0.7655	-0.815	-0.475	-0.684
1750	1771.8	302.078	304.084	136.038	48476	2	2	Tier 3 zero-reaction				3			0.2125	0.263	0.211	0.344	0.0655	0.1125	0.1825	0.1715	1. Hypoxanthine: DB04076 2. Threonic acid: DB11192
1751	1774.6	364.093	366.1	260.069	9427.5	2	2	Unidentified							-0.1225	-0.0715	-0.05	-0.3215	-0.238	-0.1255	-0.179	-0.2505
1752	1773.3	340.085	342.092	212.054	18492.4	2	2	Unidentified							-0.027	-0.072	0.142	0.2145	0.21	0.3345	0.0865	0.0465
1753	1773.8	279.116	281.122	45.0575	72405.8	1	1	Tier 3 zero-reaction				1			0.0255	0.812	0.82	0.2415	0.44	-0.0525	0.3135	0.6055
1754	1775.8	478.143	480.149	244.084	5316.69	1	1	Tier 2	C05901		Piceatannol		22.46	183.9	0.1815	-0.245	0.421	0.0915	-0.1045	-0.0825	0.6795	0.0905	DB08399
1755	1774.7	389.429	391.435	155.371	18592	1	1	Unidentified							-0.451	-0.5495	0.173	3.94	-0.098	-0.3865	-0.6535	0.7125
1756	1774.7	347.075	349.082	226.033	2534.33	2	2	Unidentified							-0.707	-0.2935	3.788	2.027	0.135	0.025	0.422	3.584
1757	1773.7	302.077	304.084	136.038	298022	2	2	Tier 3 zero-reaction				3			0.1435	0.063	0.173	0.1395	0.0555	0.061	0.0945	-0.179	1. Hypoxanthine: DB04076 2. Threonic acid: DB11192
1758	1772.7	354.086	356.095	240.055	9818	2	2	Unidentified							0.4555	0.1245	0.5435	-0.048	0.0555	-0.1885	0.5585	0.1305
1759	1777.8	368.131	370.137	134.073	9713.25	1	1	Tier 2	C20464		Isochavicol/(Z)-4-(1-Propenyl)phenol		1.37	51.4	-0.16	-0.0405	-0.1505	0.1395	-0.195	-0.182	1.023	-0.385
1760	1777.8	283.083	285.091	98.0501	2946.25	2	2	Unidentified							0.2305	0.163	0.1605	0.2915	0.316	0.021	0.072	0.471
1761	1777.8	327.642	329.649	187.168	8023	2	2	Tier 3 zero-reaction				2			0.164	0.2995	0.665	0.545	0.5955	-0.075	0.43	0.7
1762	1778	445.169	447.178	422.222	5836.67	2	2	Unidentified							-0.133	-0.686	-0.3655	-1.27	-0.1955	1.0375	-0.6745	-1.2895
1763	1777.8	528.162	532.175	61.0526	3767.64	1	2	Tier 3 zero-reaction		HMDB00149	Ethanolamine	1			0.0365	3.5225	1.1995	-0.0795	1.3385	1.345	0.834	0.729	DB03994
1764	1777.8	390.076	392.079	156.018	44487.7	1	1	Tier 3 zero-reaction				1			-0.0645	-0.2075	-0.16	0.0365	-0.205	-0.114	-0.355	-0.209	Orotic acid: DB02262
1765	1778.7	431.179	433.185	197.12	11064.2	1	1	Unidentified							-0.5995	-0.237	-0.539	-0.1085	-0.63	0.724	1.1	0.663
1766	1780	538.226	540.232	304.167	3927	1	1	Unidentified							0.476	0.1675	0.638	0.3795	0.215	0.2945	0.217	0.2165
1767	1778.9	388.076	390.08	154.018	174474	1	1	Unidentified							0.161	-0.2105	0.663	0.4615	0.4215	0.2515	0.3335	0.3225
1768	1781.9	338.095	340.101	208.073	1.52165e+06	2	2	Tier 2		HMDB20185	5-(3',4'-Dihydroxyphenyl)-gamma-valerolactone		1.16	18.2	0.92	-0.868	-0.729	-1.475	-1.1045	0.1775	0.1935	-1.0925
1769	1781	435.033	437.036	200.974	18133.7	1	1	Tier 3 zero-reaction				1			0	0.5115	0	0	0.983	0	0.251	0.093	Cysteine-S-sulfate: DB04370
1770	1783	439.095	441.102	205.037	419515	1	1	Tier 3 zero-reaction				1			0.0385	0.062	0.115	-0.014	0.074	-0.039	0.1055	-0.005
1771	1785	332.095	334.102	196.073	32319.9	2	2	Tier 2			Isomer 2 of 3-(3,4-Dihydroxyphenyl)-2-methylpropionic acid		1.23	46.2	0.075	0.183	0.0645	-0.0145	0.129	-0.164	0.2505	0.326
1772	1783.6	279.136	281.143	45.0776	28679.2	1	1	Unidentified							-0.027	-0.2925	-0.373	-0.3155	-0.313	-0.2575	-0.4185	-0.3985
1773	1784.6	672.146	676.161	205.037	28868.9	1	2	Tier 1	C02470		Xanthurenic acid		0.55	26.3	0.0455	0.1065	0.186	-0.0445	0.1005	-0.028	0.13	-0.082
1774	1783.6	346.581	348.588	225.046	330423	2	2	Unidentified							0.103	0.004	7.5825	3.483	1.3485	1.493	1.5885	5.862
1775	1786.1	328.088	330.094	188.059	42622.2	2	2	Unidentified							-0.7465	-0.562	-1.4315	-0.6515	-1.0305	-0.2985	-1.7035	-1.0475
1776	1787.3	376.087	378.092	284.057	9361.71	2	2	Tier 2			Phenytoin catechol		29.85	44.7	-0.171	-0.1335	-0.247	-0.3675	-0.096	-0.2055	-0.12	-0.2235
1777	1789.1	303.074	305.081	138.031	66730.8	2	2	Tier 2	C16700		3,4-Dihydroxybenzaldehyde		0.73	0.2	-0.2285	-0.325	0.2225	0.3655	0.166	0.0615	0.1325	-0.1435	DB11268
1778	1785	386.105	388.112	304.094	51651.6	2	2	Tier 3 zero-reaction				1			-0.282	-0.342	0.5135	-0.2105	-0.035	-0.0435	-0.1225	0.0315
1779	1790.2	426.084	428.091	384.052	14821.9	2	2	Unidentified							-0.282	-0.0845	0.011	0.5695	-0.156	-0.2725	0.2095	-0.1115
1780	1790.2	412.167	414.172	178.109	11553.8	1	1	Tier 3 zero-reaction				3			0.7185	0.153	0.5445	0.1765	0.207	0.172	0.2725	2.003
1781	1787.2	279.116	281.122	45.0575	71603.1	1	1	Tier 3 zero-reaction				1			0.025	0.816	0.8265	0.245	0.4415	-0.0525	0.3155	0.6065
1782	1794.3	318.074	320.081	168.03	10595.8	2	2	Tier 2			Isomer 1 of 2',4',6'-Trihydroxyacetophenone		18.56	58.9	0.0855	-0.0615	0.4485	0.2585	0.061	-0.0805	0.398	0.5955
1783	1792.2	310.082	312.088	152.048	34796.6	2	2	Tier 2	C04043		3,4-Dihydroxyphenylacetaldehyde		0.85	6.8	0.0205	0.0005	0.206	0.034	-0.023	0.022	0.2565	0.08
1784	1794.3	363.209	365.215	129.151	333636	1	1	Unidentified							1.1825	2.344	5.003	3.7555	3.902	1.6235	4.975	0.6635
1785	1793.3	284.066	286.073	100.015	219845	2	2	Unidentified							-0.453	-0.48	0.1175	-0.0495	-0.236	-0.3965	-0.1225	-0.3635
1786	1796	333.066	335.073	99.0077	142843	1	1	Unidentified							-0.4625	-0.5005	0.052	-0.023	-0.2265	-0.3585	-0.105	-0.3755
1787	1795.3	280.571	282.577	93.0247	3029.4	2	2	Unidentified							0.115	0.8515	1.298	0.6645	0.927	0.1095	0.542	0.8205
1788	1795.3	383.134	385.142	298.151	3228.5	2	2	Unidentified							0.017	-0.049	0.3135	0.036	0.0925	0.5625	0.057	-0.0555
1789	1796.3	411.148	413.155	177.09	6625	1	1	Unidentified							-0.2675	-0.203	-0.2235	-0.288	-0.265	-0.387	-0.371	-0.371
1790	1796.3	308.582	310.588	149.047	68922.5	2	2	Tier 2	C05578		5,6-Dihydroxyindole		0.78	18.5	-0.058	-0.189	-0.1505	-0.18	0.057	-0.202	0.1415	-0.324
1791	1777.8	401.112	403.118	334.108	2695.6	2	2	Unidentified							-0.0165	-0.0105	0.131	0.0285	-0.015	-0.074	0.1855	-0.083
1792	1789.1	374.123	376.13	280.13	6583.5	2	2	Tier 2			Isomer 1 of Valyl-Tyrosine		16.97	167.4	0.479	-0.001	0.006	-0.2215	0.1235	0.2025	0.9065	-0.4265
1793	1798.6	609.136	613.15	142.027	2037.33	1	2	Tier 3 zero-reaction				3			-0.083	0.3525	0.0195	-0.125	0.6	-0.5095	-0.0585	0.3635
1794	1800.7	415.168	417.172	181.11	3678.25	1	1	Unidentified							-0.096	0.72	-0.15	0.0455	-0.012	-0.165	-0.1015	-0.044
1795	1801.1	454.143	456.149	220.085	3823.67	1	1	Tier 3 zero-reaction				1			0.04	0.058	0.543	0.844	0.1575	-0.063	0.618	0.177	5-Hydroxy-L-tryptophan: DB02959
1796	1801.7	620.244	622.251	386.186	2141.4	1	1	Tier 2			Porson		20.41	146.5	0.055	-0.017	0.868	0.4035	0.482	-0.1375	0.743	0.3175
1797	1800.7	388.757	390.764	154.699	18391.5	1	1	Unidentified							0.193	0.735	0.686	3.0925	-0.216	-0.451	-0.3245	-0.709
1798	1803.2	385.133	387.14	302.149	6674.75	2	2	Tier 3 zero-reaction				3			-0.3345	-0.1355	-0.266	0.0175	-0.1645	-0.4085	-0.391	0.4325	Masoprocol: DB00179
1799	1803.5	540.241	542.248	306.183	15664.8	1	1	Tier 2			5'-Carboxy-gamma-chromanol		0.16	101.8	0.214	0.2175	0.5225	0.2265	0.1195	0.073	0.119	0.167
1800	1806.6	454.644	456.651	220.586	4289.5	1	1	Unidentified							0.087	0.344	0.814	1.2345	0.115	-0.1675	1.102	0.5125
1801	1804.6	399.433	401.439	165.375	20948	1	1	Unidentified							-0.3555	-0.6675	0.393	-0.5945	-0.3055	0.054	-0.5325	0.724
1802	1804.5	445.643	447.652	423.169	9890.67	2	2	Unidentified							0.1095	0.261	0.587	0.4055	0.331	-0.0455	0.265	0.4975
1803	1805.6	331.06	333.067	194.004	9516.85	2	2	Unidentified							0.3205	0.155	0.8245	0.796	0.2685	0.736	0.4095	0.251
1804	1805.6	316.616	318.623	165.115	122688	2	2	Tier 3 zero-reaction		HMDB01943 HMDB04366	Pseudoephedrine Hordenine	2			0.095	-0.029	-0.029	7.871	2.936	-0.029	0.1	2.619	Pseudoephedrine: DB00852
1805	1806.6	533.25	535.256	299.192	90908.1	1	1	Unidentified							0.2795	0.2825	0.1465	0.621	0.2275	0.0775	0.265	0.9395
1806	1807.3	454.142	456.149	440.168	7643.8	2	2	Tier 3 zero-reaction				1			-0.0025	0.0095	0.4975	0.8185	0.111	-0.0905	0.609	0.1775
1807	1807.6	289.574	291.581	111.032	995029	2	2	Tier 3 zero-reaction				1			0.037	0.801	0.3265	0.195	0.1425	-0.063	0.418	0.197	Pyrrole-2-carboxylic acid: DB02543
1808	1809.7	320.074	322.079	172.031	4198.62	2	2	Unidentified							0.265	-0.6105	0.7015	0.12	0.5975	0.1565	0.6685	0.9985
1809	1810.8	390.151	392.157	312.184	3164.17	2	2	Unidentified							1.7625	0.141	0.0705	0.3125	-0.129	0.3585	6.8605	0.4175
1810	1812.4	371.634	373.641	275.152	8862.17	2	2	Tier 2			4'-hydroxypropanolol		0.53	153.9	-0.4205	-0.0385	0.3605	-0.0545	0.694	-0.233	0.013	0.233
1811	1811.8	541.179	543.185	307.12	3243.4	1	1	Unidentified							0	0	0	0	4.057	0	0	1.3985
1812	1805.7	385.097	387.105	302.078	8102.33	2	2	Tier 2	C01709		Hesperetin		1.07	166.9	0.212	0.1105	1.714	0.7465	0.1575	0.1585	0.562	0.0165	DB01094
1813	1812.8	275.577	277.583	83.0367	20865.4	2	2	Unidentified							0.203	2.421	3.8555	2.534	3.066	1.4885	0.6045	1.0215
1814	1812.5	406.122	408.127	344.128	5051.4	2	2	Tier 3 zero-reaction				2			0.0345	0.32	0.3595	0.308	0.38	0.0165	0.1605	0.0045
1815	1830.4	511.631	513.639	277.573	5930.75	1	1	Unidentified							0.025	0.116	0.199	0.477	0.162	0.298	0.2375	0.192
1816	1814.8	428.117	430.122	388.117	3331.8	2	2	Tier 2			Dimethyl (1R*,2S*,3S*)-2-carboxy-3-(3,4-dihydroxyphenyl)-2,3-dihydro-5,6-dihydroxy-1H-indene-1-acetic acid		1.31	76.4	0.1505	0.077	0.126	0.129	0.2145	0.0495	0.044	0.0535
1817	1814.8	323.606	325.612	179.094	111686	2	2	Tier 2	C09642		(R)-Salsolinol		0.38	48.1	0.527	0.3745	1.071	0.3055	0.1205	0.3625	1.0745	0.2505
1818	1814.5	324.605	326.611	181.094	15348.3	2	2	Tier 2			3-O-Methyl-a-methyldopamine		25.2	73.4	0.0145	-0.224	-0.0625	1.5755	0.044	0.0105	0.218	-0.0605
1819	1814.8	363.209	365.215	129.151	3487.83	1	1	Unidentified							0.6985	1.5065	2.644	1.8615	1.616	0.924	2.7335	0.329
1820	1876.9	279.116	281.122	45.0573	65361.4	1	1	Tier 3 zero-reaction				1			0.024	0.8155	0.837	0.239	0.442	-0.0545	0.3135	0.6035
1821	1816.9	288.075	290.079	108.032	8854.33	2	2	Unidentified							-0.117	-0.21	-0.056	-0.1005	-0.2045	-0.4675	-0.1375	-0.0435
1822	1816.1	494.057	496.06	259.999	3963.67	1	1	Unidentified							0.004	-0.0045	3.786	1.574	0.412	0.089	0.41	3.377
1823	1815.9	417.184	419.19	183.125	3617	1	1	Unidentified							0.193	0.8025	0.8855	0.5145	0.2655	0.0985	0.381	0.0395
1824	1815.8	364.561	366.567	261.005	45038.6	2	2	Unidentified							0.055	-0.2065	7.1125	3.875	0.726	0.3535	1.1535	7.6765
1825	1815.8	363.562	365.568	259.007	97457.2	2	2	Unidentified							0.3635	0.006	6.075	3.533	1.67	0.5545	2.1025	5.9185
1826	1815.9	492.057	494.061	257.999	8355.6	1	1	Unidentified							0.0695	0	2.2045	1.957	0.9395	0.698	1.115	2.148
1827	1822	370.092	372.099	272.068	16417.1	2	2	Tier 2	C09751		Garbanzol		0.49	88.3	0.0505	0.1215	0.845	0.2605	0.147	0.0105	0.414	0.1375
1828	1816.9	611.118	615.131	144.009	60413.8	1	2	Unidentified							0.114	-0.628	0.05	0.483	0.115	-0.003	0.0745	0.231
1829	1817.2	309.608	311.615	151.1	4521.43	2	2	Tier 2			4-Hydroxyamphetamine		0.96	72.5	0.0535	0.2185	1.5285	0.885	1.491	0.105	0.9165	-0.061	DB09352
1830	1818.6	432.16	434.169	198.102	17094.4	1	1	Unidentified							0.043	0.117	0.133	0.062	0.0775	0.0045	0.05	0.1055
1831	1818.9	509.25	511.256	275.192	72093.9	1	1	Unidentified							0.1565	0.2885	0.057	0.3705	0.3255	0.072	0.2445	0.812
1832	1818.9	307.063	309.068	146.01	27493.4	2	2	Unidentified							0.2155	-0.641	0.252	0.747	0.2475	-0.2205	0.213	0.5005
1833	1827.9	263.084	265.092	29.0256	8470.4	1	1	Unidentified							0.012	0.0655	0.163	0.126	0.165	0.0745	0.0535	0.0945
1834	1791.2	304.082	306.087	140.046	16311.3	2	2	Tier 2	C16401		2,4,6-Trihydroxytoluene		1.8	13.4	0.5035	-0.5245	0.901	-0.268	0.245	0.124	-0.2285	-0.424
1835	1819.6	406.192	408.199	344.267	5511.33	2	2	Unidentified							0.3655	0.681	0.468	-0.244	-0.007	-0.8835	-0.6105	0.1865
1836	1820	366.118	368.125	264.12	8799.17	2	2	Tier 2		HMDB61136	di-Hydroxymelatonin		11.7	159.3	2.446	-0.097	-0.19	0.2125	-0.1985	-0.6915	0.014	-0.0045
1837	1822.1	613.116	617.129	146.007	43363.4	1	2	Unidentified							0.027	-0.6685	-0.057	0.326	-0.033	-0.216	0.0095	0.063
1838	1821	418.192	420.199	368.267	4181.8	2	2	Unidentified							0.3035	0.072	0.188	0.37	0.187	-0.261	0.132	0.226
1839	1823.8	306.065	308.071	144.014	92971.2	2	2	Unidentified							0.0645	-0.65	0.167	0.8675	0.2115	-0.276	0.249	0.428
1840	1822	394.746	396.752	160.688	18974.2	1	1	Unidentified							0.031	-0.05	1.063	-0.2115	-0.333	-0.273	1.4275	-0.523
1841	1822	347.083	349.089	113.024	20153.2	1	1	Unidentified							-0.057	-0.0605	1.211	0.662	0.489	-0.145	0.666	0.861
1842	1822	305.067	307.073	142.018	245193	2	2	Unidentified							1.8555	0.8815	1.4325	2.8185	2.059	2.1635	0.75	2.5715
1843	1825.8	446.1	448.106	424.084	4344.71	2	2	Unidentified							-0.3375	-0.2755	-0.0625	-0.0555	0.26	-0.5215	0.128	-0.5525
1844	1826.1	300.079	302.086	132.042	23677.3	2	2	Tier 3 zero-reaction				7			0.018	0.0965	0.221	0.282	0.22	0.0375	0.174	0.2965	Glutaric acid: DB03553
1845	1826.1	370.627	372.633	273.136	59181.1	2	2	Tier 2	C16702		4'-O-Methylnorbelladine		0.14	133	-0.411	0.0015	0.3675	0.021	0.4945	-0.22	0.0875	0.307
1846	1827.2	478.143	480.149	244.085	6463.17	1	1	Tier 3 zero-reaction				2			0.447	-0.3935	0.7715	0.051	0.0375	0.0305	0.907	0.0765	Biotin: DB00121
1847	1827.2	359.118	361.125	250.12	17670	2	2	Tier 2	C03002		Paucine		16.73	178	0.2305	-0.324	0.112	-0.241	-0.3205	-0.158	0.163	-0.358
1848	1829.3	542.293	544.299	308.235	13557.7	1	1	Unidentified							-0.2845	0.3415	-3.03	-0.2855	-0.1625	-0.7285	-0.0885	1.1995
1849	1828.3	357.11	359.118	246.103	9899.67	2	2	Unidentified							-0.4855	-0.2955	-0.1175	0.246	-0.1545	-0.379	-0.3075	0.069
1850	1829.2	461.15	463.157	454.184	2754.75	2	2	Unidentified							-0.893	0.974	3.223	1.4245	0.11	-0.0185	3.187	0.5755
1851	1811.4	386.105	388.111	152.046	6491.75	1	1	Tier 3 zero-reaction				9			-0.311	-0.379	0.437	-0.2495	-0.0845	-0.151	-0.183	0.008	1. p-Anisic acid: DB02795 2. Mandelic acid: DB03357
1852	1829.2	310.082	312.089	152.047	88195.2	2	2	Tier 2	C03663		2',4'-Dihydroxyacetophenone		0.02	2.5	0.0165	-0.0115	0.2345	0.007	-0.0425	0.0275	0.2255	0.0595
1853	1829.9	372.162	374.168	138.104	4028.56	1	1	Unidentified							0.976	0.9195	1.161	0.175	-0.111	0.3805	0.204	-0.1285
1854	1831	279.116	281.122	45.0575	79043.1	1	1	Tier 3 zero-reaction				1			0.028	0.82	0.8485	0.2425	0.4405	-0.054	0.3155	0.612
1855	1831.3	313.328	315.334	158.539	3925.25	2	2	Unidentified							-0.164	-0.052	-0.1225	-0.0945	-0.218	-0.44	0.052	0.263
1856	1831	554.257	556.263	320.199	7694	1	1	Tier 2			5'-Carboxy-alpha-chromanol		0.53	159.1	0.623	-0.1815	0.848	-0.0215	-0.2545	-0.1265	0.1965	-0.3865
1857	1833	280.571	282.578	93.0245	3706.15	2	2	Unidentified							0.186	0.85	1.0445	0.713	0.886	0.178	0.6235	0.943
1858	1831.3	368.64	370.646	269.163	8202.17	2	2	Unidentified							0.297	0.1255	-0.076	-0.231	-0.0425	0.24	-0.0155	-0.326
1859	1838.7	331.087	333.094	194.058	9339	2	2	Tier 2	C12204		5-Hydroxyconiferaldehyde		0.66	123.3	0.052	0.248	0.4955	0.133	0.396	0.232	0.422	0.4
1860	1831.3	296.084	298.091	124.051	16026.2	2	2	Tier 2	C02923		2,3-Dihydroxytoluene		1.84	121.8	0.043	0.0235	0.838	-0.0205	-0.021	0.1545	0.1375	0.0225
1861	1837.7	395.418	397.425	161.36	12676	1	1	Unidentified							-0.154	-0.0565	0.713	-0.237	-0.3065	-0.0895	0.8595	1.1965
1862	1838.6	500.236	502.242	266.178	107429	1	1	Tier 2	C06943	HMDB0015282	Desipramine		0.77	22.4	0	0	0	0	0	4.429	0.004	0	DB01151
1863	1838.5	360.126	362.133	252.136	30093.3	2	2	Unidentified							-0.4595	-0.548	-0.2105	-0.4965	-0.45	-0.504	-0.505	-0.636
1864	1838.5	463.208	465.214	229.15	7075	1	1	Unidentified							0.0935	1.21	0.2225	0.534	0.681	0.6835	0.2645	0.5385
1865	1841.3	344.096	346.103	220.075	7065.22	2	2	Tier 3 zero-reaction				1			0.0645	0.1185	0.184	0.2645	0.2115	0.2065	0.263	0.1175
1866	1839.2	383.652	385.659	299.188	18128.3	2	2	Unidentified							1.64925	-0.0035	-0.00875	-0.00875	-0.00875	-0.00875	3.96875	-0.00875
1867	1840.2	476.189	478.195	242.131	8639.1	1	1	Unidentified							0.1415	0.147	0.361	0.198	0.1635	0.259	0.221	-0.017
1868	1841.6	289.077	291.083	110.036	168220	2	2	Tier 1	C00090		Pyrocatechol		0.72	0.2	-0.0705	-0.052	0.184	-0.097	-0.024	-0.1415	0.202	-0.0995
1870	1836.6	279.116	281.122	45.0573	69432.1	1	1	Tier 3 zero-reaction				1			0.0275	0.819	0.8505	0.24	0.4365	-0.0575	0.3135	0.6135
1871	1841.6	298.868	300.874	129.618	4625.38	2	2	Unidentified							0.059	0.2395	0.3475	0.189	0.171	0.717	0.1495	0.04
1872	1843.6	367.027	369.033	132.969	33467.5	1	1	Unidentified							-0.7675	-0.7835	0.0935	-0.076	-0.302	-0.5775	-0.2785	-0.6425
1873	1843.6	301.047	303.053	133.977	24339.1	2	2	Unidentified							-0.7955	-0.821	0.066	-0.0745	-0.3685	-0.6635	-0.3305	-0.6665
1874	1843.6	302.046	304.052	135.975	10779.6	2	2	Unidentified							-0.7095	-0.7365	0.149	-0.049	-0.2895	-0.597	-0.2275	-0.608
1876	1845.4	402.064	404.07	168.006	37930.6	1	1	Unidentified							-1.1935	-0.8715	-1.063	-1.2385	-0.9385	-1.033	-1.1875	-1.163
1877	1846.7	394.158	396.164	320.199	2904.89	2	2	Tier 3 zero-reaction				1			0.383	-0.057	0.86	0.2455	0.0195	-0.0475	0.106	-0.0585
1878	1845.7	383.118	385.125	298.12	55781.9	2	2	Tier 2			4'-N-desmethylolanzapine		6.94	190.9	-0.148	0.1315	-0.1915	-0.0625	-0.084	-0.097	0.021	0.198
1879	1847.7	510.231	512.237	276.172	85338.5	1	1	Unidentified							0.7395	-0.4035	0.46	-0.5225	-0.5955	-0.555	0.113	-0.195
1880	1849.5	456.184	458.19	222.125	24866.9	1	1	Unidentified							0.1055	0.0865	0.803	0.2735	0.308	0.0285	0.3435	0.1695
1881	1852.9	307.062	309.068	146.006	1.08479e+06	2	2	Unidentified							0.187	-0.751	0.24	0.729	0.1905	-0.2345	0.239	0.5225
1882	1852.9	306.063	308.069	144.008	2.55201e+06	2	2	Tier 2	C05618		3-Chlorocatechol		17.63	189.3	0.2125	-0.697	0.218	0.7405	0.215	-0.148	0.3205	0.532
1883	1856	302.084	304.091	136.052	1.96523e+06	2	2	Tier 3 zero-reaction				1			0.2745	0.8525	0.7785	1.0105	0.506	1.137	0.279	0.307	Phenylacetic acid: DB09269
1884	1856	369.102	371.108	135.044	301264	1	1	Unidentified							-0.002	0.2985	0.2565	0.5385	0.2925	0.3375	0.1895	0.3175
1885	1857	603.162	607.175	136.052	120333	1	2	Tier 3 zero-reaction				1			0.2215	1.094	0.9985	0.9865	0.5365	1.1355	0.476	0.6195	Phenylacetic acid: DB09269
1886	1859	279.116	281.122	45.0574	64757.4	1	1	Tier 3 zero-reaction				1			0.0255	0.815	0.8485	0.2395	0.4345	-0.062	0.3125	0.617
1887	1860.1	507.147	509.156	546.178	26168.4	2	2	Unidentified							0.0945	0.1025	1.0065	0.387	0.3655	-0.061	1.4335	1.104
1888	1861.9	620.188	624.201	153.078	5640.67	1	2	Tier 2	C16666		Vanillylamine		1.15	125.1	-0.7575	-0.5195	-0.3615	-0.288	-0.3485	-0.3485	-0.3265	-0.1505
1889	1862.1	385.121	387.128	151.063	65603.9	1	1	Tier 3 zero-reaction				3			-0.499	-0.4155	0.0025	-0.186	-0.3085	0.31	-0.2165	-0.344	Acetaminophen: DB00316
1890	1863.2	366.126	368.132	264.135	6299.67	2	2	Tier 2	C10497	HMDB0033463	Feruloylputrescine		16.49	111.6	1.4795	-0.0425	0.018	0.272	-0.072	-0.333	-0.037	0.012
1891	1863.3	400.07	402.077	166.012	26983.3	1	1	Unidentified							1.4415	0.783	1.491	1.565	0.853	0.7905	1.0395	1.1125
1892	1863.2	293.103	295.11	59.0442	7168.43	1	1	Unidentified							0.1565	0.058	0.0625	0.0225	0.0745	0.2175	0.0475	-0.0565
1893	1862.1	635.138	639.151	168.028	12485.4	1	2	Tier 2		HMDB29644	2',4',6'-Trihydroxyacetophenone		22.28	122.5	0.827	1.0175	1.6455	1.5375	1.5145	0.5965	1.079	0.8805
1894	1863.2	317.568	319.575	167.02	59607.8	2	2	Tier 3 zero-reaction				1			0.3555	0.3655	0.633	0.452	0.341	0.2675	0.824	0.1415	Quinolinic acid: DB01796
1895	1863.2	435.599	437.608	403.08	125484	2	2	Tier 3 zero-reaction		HMDB06806	Propinol adenylate	1			-4.61	-4.545	-4.2505	-4.4405	-4.371	-4.608	-4.421	-4.378
1896	1865.2	381.043	383.049	146.985	17489.6	1	1	Unidentified							-0.3585	-0.218	0.1595	-0.035	-0.0945	-0.2215	0.163	-0.0005
1897	1867.5	442.204	444.211	208.146	4964.75	1	1	Unidentified							0.7665	0.2055	0.2135	0.42	0.3675	-0.33	0.037	-0.06
1898	1867.3	280.57	282.577	93.0244	6586.67	2	2	Unidentified							0.2435	0.6925	0.7745	0.9675	0.8595	0.1505	0.6515	0.9635
1899	1870.1	279.116	281.122	45.0574	69072.5	1	1	Tier 3 zero-reaction				1			0.026	0.819	0.8505	0.241	0.435	-0.062	0.313	0.612
1900	1868.3	489.224	491.229	255.165	7769.13	1	1	Tier 2			N-Demethyl orphenadrine		6.38	100.6	0.3775	1.2705	0.8745	0.771	1.1695	0.873	0.8025	1.638
1902	1870.4	361.087	363.094	254.058	2.23417e+06	2	2	Tier 2	C10208		Daidzein		0.47	188.9	0.4235	0.7745	0.272	0.0615	0.193	0.0215	0.12	0.3305	DB13182
1903	1870.6	722.171	726.184	255.061	8583	1	2	Unidentified							0.4755	0.915	0.546	0.063	0.222	0.0175	0.1315	0.5465
1905	1871.4	328.608	330.618	189.1	47243.2	2	2	Unidentified							-0.0785	1.6365	0.116	-0.125	0.519	0.0805	0.046	0.4125
1906	1873.4	347.091	349.098	226.066	5977.73	2	2	Tier 3 zero-reaction				1			-0.0215	0.173	0.566	-0.038	-0.0545	-0.2405	0.412	0.4575
1907	1877.6	307.061	309.068	146.006	8017.74	2	2	Unidentified							0.132	-0.531	0.2045	0.696	0.2655	-0.259	0.209	0.486
1908	1874.5	280.856	282.863	93.5958	20231.9	2	2	Unidentified							1.281	0.4635	1.096	0.149	0.8475	-0.0495	0.184	0.0505
1909	1873.4	568.72	572.733	101.61	51261.6	1	2	Unidentified							1.072	0.3715	0.9335	0.0915	0.696	-0.0975	0.1145	-0.0275
1910	1875.5	284.612	286.619	101.108	736552	2	2	Unidentified							0.8615	0.289	0.735	0.112	0.57	-0.0705	0.141	0.0045
1911	1874.5	374.178	376.184	140.12	7004.11	1	1	Unidentified							0.031	-0.0635	0.034	-0.5965	-0.618	-0.6955	-0.113	-0.8555
1912	1875.5	354.836	356.842	241.554	48945.5	2	2	Unidentified							-0.2735	-0.3945	1.076	-0.44125	0.2465	0.006	-0.3125	1.326
1913	1875.5	386.088	388.094	304.059	42084.6	2	2	Tier 2	C05911		Pentahydroxyflavanone		0.69	80.7	-0.235	-0.341	0.927	-0.3635	0.2515	-0.0425	-0.2515	1.1045
1914	1875.5	310.828	312.834	153.538	67280.6	2	2	Unidentified							-0.4325	-0.623	2.347	-0.8	-0.114	-0.353	-0.452	1.448
1915	1875.5	310.577	312.583	153.037	106635	2	2	Unidentified							-0.226	-0.4745	0.2465	-0.699	-0.233	-0.15	-0.1215	0.31
1916	1877.3	644.152	648.165	177.042	16259.4	1	2	Tier 3 zero-reaction				1			0.262	0.452	0.3785	-0.255	-0.1765	-0.0835	-0.037	-0.2065	N-Formyl-L-methionine: DB04464
1917	1877.8	279.116	281.123	45.0576	70910.2	1	1	Tier 3 zero-reaction				1			0.023	0.816	0.851	0.2405	0.4295	-0.065	0.31	0.612
1918	1879.9	322.579	324.587	177.042	15206.3	2	2	Tier 3 zero-reaction				1			0.2185	-0.057	0	-0.3885	0.412	0.3795	0.155	-0.3285	N-Formyl-L-methionine: DB04464
1919	1879.6	433.074	435.077	199.016	10567.7	1	1	Unidentified							-0.152	-0.2795	0.324	0.2505	0.2005	-0.0315	0.175	0.1585
1920	1880.4	348.198	350.205	114.14	3190	1	1	Tier 3 zero-reaction				1			0.007	0.0205	0.0605	0.1825	0.1485	-0.0175	0.2335	0.3625
1921	1880.6	485.21	487.217	251.152	41163.5	1	1	Unidentified							0.1805	0.1905	0.9845	0.4035	0.4985	0	0.7145	0.509
1922	1881.7	392.611	394.62	317.105	6474.9	2	2	Unidentified							0.48	-0.9945	0.72	1.5435	0.6065	0.2975	0.7825	0.3725
1923	1882.7	330.045	332.052	191.974	42455.8	2	2	Unidentified							1.2215	0.206	-0.1425	-0.27	0.0415	-0.172	0.529	-0.132
1924	1881.7	331.044	333.051	193.971	30780.4	2	2	Unidentified							1.3425	0.251	-0.1395	-0.2605	0.055	-0.145	0.48	-0.101
1925	1868.6	309.09	311.098	75.0321	6603.29	1	1	Tier 3 zero-reaction				1			0.061	-0.197	0.008	-0.138	-0.2625	-0.243	-0.095	-0.141	Glycine: DB00145
1926	1884.8	547.302	549.309	313.244	3690.5	1	1	Unidentified							0.023	0.114	-0.372	0.1305	0.152	0.111	0.281	1.122
1927	1885	376.128	378.136	284.14	3701.33	2	2	Tier 3 zero-reaction		HMDB00372	16-Oxoestrone	1			0.1	-0.276	-0.1095	-0.073	-0.012	-0.003	0.8955	2.398
1928	1889.9	320.064	322.07	172.011	1.44512e+06	2	2	Tier 3 zero-reaction				2			0.1195	-0.1925	0.8105	0.9595	0.175	0.265	0.3305	0.59	1. beta-Glycerophosphoric acid: DB01779 2. Glycerol 3-phosphate: DB02515
1929	1889.9	319.065	321.071	170.013	3.54447e+06	2	2	Tier 2			2,3,4-Trihydroxbenzoic acid		13.47	204.8	0.126	-0.151	0.733	0.9695	0.293	0.4045	0.364	0.4765
1930	1889.9	403.063	405.067	169.005	902137	1	1	Tier 3 zero-reaction				1			0.0425	-0.1305	0.3785	0.4295	0.1595	0.2185	0.2395	0.3345
1931	1880.6	415.1	417.11	362.084	4446	2	2	Unidentified							0.068	0.0675	0.148	0.2185	0.1445	0.1675	-0.0115	0.0235
1932	1892	355.105	357.112	242.094	67987	2	2	Tier 2			1-Phenyl-6,7-dihydroxy-isochroman		0.5	203.3	0.051	0.4935	-0.0835	0.0525	0.306	0.0235	0.23	0.2655
1933	1894.8	346.334	348.343	224.552	5988.5	2	2	Unidentified							0.0585	-0.364	1.776	0.008	0.7025	-0.138	1.456	1.192
1934	1895.9	307.333	309.339	146.548	14947.7	2	2	Unidentified							3.179	8.428	-0.7115	7.489	2.215	-0.91	0.9105	-1.122
1935	1894.3	303.093	305.099	138.07	6950.2	2	2	Tier 2			2,6-Dimethyl-1,4-benzenediol		2.65	148.1	0.1855	0.5015	0.176	0.4565	0.2605	0.5425	0.3085	0.3815
1936	1878.9	414.625	416.632	180.567	10659.3	1	1	Unidentified							0.2375	-0.205	0.244	-0.2875	-0.014	-0.9115	0.764	-0.2085
1937	1937.2	386.105	388.111	152.046	4777.71	1	1	Tier 3 zero-reaction				9			-0.13	-0.1665	0.3705	0	0.0385	-0.0675	0.0735	0.0255	1. p-Anisic acid: DB02795 2. Mandelic acid: DB03357
1938	1896.1	401.1	403.11	334.084	28865.5	2	2	Tier 2	C18347		5,5'-Dehydrodivanillic acid		18.72	23.4	0.2275	0.251	0.259	0.18	0.167	0.2095	0.1255	0.0895
1939	1897.4	350.334	352.338	232.55	3865	2	2	Unidentified							-0.0265	0.0835	1.361	1.559	1.2615	1.603	-0.063	1.712
1940	1898.4	468.22	470.227	234.162	2666.75	1	1	Tier 2			xi-2-Hydroxy-1,3,5-bisabolatrien-9-one		0.23	51.2	0.185	0.2275	0.6335	0.4645	0.3425	0.039	0.391	0.663
1941	1898.1	357.639	359.645	247.161	5907.06	2	2	Unidentified							-6.5055	-4.7405	-3.5455	2.5615	0.7215	-6.7235	-3.2535	-3.1405
1942	1901	343.058	345.065	217.999	3029.18	2	2	Unidentified							0.0405	-0.144	0.757	1.147	0.4515	0.3525	0.2265	0.3865
1943	1900	279.116	281.122	45.0574	71582	1	1	Tier 3 zero-reaction				1			0.0205	0.812	0.836	0.2375	0.421	-0.076	0.3	0.596
1944	1902.2	637.123	641.135	170.013	1912	1	2	Tier 3 zero-reaction				1			-0.0045	-0.1885	0.5635	0.907	0.1735	0.1415	0.2705	0.3445	Diethylthiophosphate: DB07674
1945	1902.5	307.062	309.07	146.006	1776	2	2	Unidentified							0.129	-0.54	0.1885	0.6245	0.221	-0.306	0.155	0.432
1946	1900.4	505.136	507.141	271.077	6841.33	1	1	Unidentified							0.68675	0.746	2.315	0.175	1.0275	0	3.293	0.1335
1947	1907.5	337.121	339.128	103.063	3140	1	1	Tier 3 zero-reaction				8			-0.0965	0.3495	0.375	0.136	-0.1315	0.009	0.274	0.264	1. 2-Aminoisobutyric acid: DB02952 2. D-alpha-Aminobutyric acid: DB04454 3. gamma-Aminobutyric acid: DB02530 4. Dimethylglycine: DB02083
1948	1902	364.072	366.078	260.028	3181.67	2	2	Tier 3 zero-reaction		HMDB00124 HMDB00213 HMDB00645 HMDB00994 HMDB01076 HMDB01078 HMDB01313 HMDB01401 HMDB01586 HMDB02985 HMDB03498 HMDB03971 HMDB06328 HMDB06330 HMDB06797 HMDB06800 HMDB06814 HMDB06873	Fructose 6-phosphate Myo-inositol 1-phosphate Galactose 1-phosphate Dolichyl phosphate D-mannose Fructose 1-phosphate Mannose 6-phosphate D-Myo-inositol 4-phosphate Glucose 6-phosphate Glucose 1-phosphate Inositol phosphate Beta-D-Glucose 6-phosphate Beta-D-Fructose 6-phosphate D-Tagatose 1-phosphate D-Mannose 1-phosphate Sorbose 1-phosphate Beta-D-Fructose 2-phosphate 1D-myo-Inositol 3-phosphate…	18			-1.3415	-1.707	-0.126	-1.5145	-1.718	-2.312	-0.6835	-2.022	1. Fructose 6-phosphate: DB04493 2. Galactose 1-phosphate: DB02317 3. Glucose 1-phosphate: DB02843 4. Beta-D-Glucose 6-phosphate: DB04122
1949	1904.1	414.625	416.632	361.134	10917.2	2	2	Tier 2			Avenanthramide A2		21.93	36	0.224	-0.191	0.2305	-0.301	-0.0275	-0.925	0.7505	-0.222
1950	1903.1	496.215	498.222	262.157	12524.9	1	1	Tier 2	C18132		3''-Hydroxy-geranylhydroquinone		0.35	126.2	0.1145	0.1165	0.771	0.232	0.342	-0.0025	0.4055	0.2865
1951	1904.3	484.215	486.221	250.157	73206.1	1	1	Unidentified							0.204	0.174	1.576	0.362	0.5565	-0.0285	0.7775	0.3955
1952	1905.6	341.141	343.147	107.082	4980.67	1	1	Unidentified							0.172	0.0845	0.3265	0.281	0.218	1.89	0.2395	0.185
1953	1906.7	368.078	370.085	268.039	4055	2	2	Tier 3 zero-reaction				1			-0.1005	-0.039	0.0145	0.174	-0.164	-0.7755	-0.2945	-0.0435
1954	1907.7	307.112	309.118	146.107	6377	2	2	Tier 3 zero-reaction				4			0.083	-0.066	0.0245	-0.029	0.026	-0.107	0.063	0.138	1. D-Lysine: DB03252 2. L-Lysine: DB00123
1955	1904.3	319.065	321.071	170.013	16842.1	2	2	Tier 3 zero-reaction				1			0.088	-0.181	0.6225	0.7805	0.2365	0.249	0.264	0.393	Diethylthiophosphate: DB07674
1956	1911.9	410.155	412.16	176.097	4227.4	1	1	Tier 3 zero-reaction				2			0.0085	-0.032	0.2465	0.261	0.181	0.499	0.122	0.237	Serotonin: DB08839
1957	1912.5	358.34	360.346	248.563	7511.43	2	2	Unidentified							-0.6805	-1.484	2.5465	-1.69225	0.4265	0.2985	-1.0195	3.3205
1958	1913.5	295.111	297.118	61.0525	2193.25	1	1	Tier 3 zero-reaction				1			0.063	-0.063	0.071	0.0535	-0.052	-0.1275	0.0535	0.1555	Ethanolamine: DB03994
1960	1912.9	511.118	513.122	277.059	27710.8	1	1	Unidentified							0.001	-0.589	-0.9975	-1.838	-0.9795	-0.3845	-1.2605	-1.9625
1961	1918.5	369.086	371.094	270.054	5272.71	2	2	Tier 2	C10294		Aloeemodin		2.19	12.3	-0.006	0.1985	0.0615	0.08	0.0225	-0.049	0.11	0.225
1962	1924.9	320.064	322.07	172.011	23850.2	2	2	Tier 3 zero-reaction				2			0.0695	-0.223	0.5365	0.731	0.1565	0.1055	0.2735	0.3445	1. beta-Glycerophosphoric acid: DB01779 2. Glycerol 3-phosphate: DB02515
1963	1920.1	370.646	372.653	136.588	3471.33	1	1	Unidentified							0.2795	0.66	0.868	0.807	0.876	0.1545	0.592	2.0675
1964	1921.8	348.116	350.122	228.115	54870	2	2	Tier 3 zero-reaction				1			0.5465	0.2675	0.7075	0.626	0.7845	0.687	0.755	0.157
1965	1921.2	370.646	372.653	273.176	4368	2	2	Unidentified							0.2795	0.66	0.868	0.807	0.876	0.1545	0.592	2.0675
1966	1922.8	499.226	501.232	265.168	13994.5	1	1	Unidentified							0.165	0.339	0.8605	0.2055	0.378	0.136	0.528	0.191
1967	1923.2	355.64	357.646	243.163	49779.4	2	2	Unidentified							-0.0305	-0.0605	0.5245	0.0595	-0.0415	4.657	-0.0915	0.054
1968	1921.6	279.116	281.122	45.0574	87717.8	1	1	Tier 3 zero-reaction				1			0.014	0.787	0.817	0.2265	0.406	-0.092	0.2815	0.571
1969	1923.7	403.064	405.067	169.005	9331.45	1	1	Tier 3 zero-reaction				1			0.043	-0.094	0.3855	0.434	0.168	0.1355	0.182	0.3185
1970	1924.9	319.065	321.071	170.013	55393.1	2	2	Tier 3 zero-reaction				1			0.06	-0.223	0.5665	0.7335	0.2295	0.1925	0.25	0.3595	Diethylthiophosphate: DB07674
1971	1932.4	319.111	321.116	85.0525	3330	1	1	Tier 3 zero-reaction				1			-0.034	1.175	1.2685	0.629	0.2495	0.3215	1.0145	0.9025
1972	1926.9	463.298	465.306	229.24	8642.11	1	1	Unidentified							-0.0625	-0.101	0.581	-0.0265	0.069	-0.1035	1.0965	0.1085
1973	1928.8	374.069	376.075	140.011	10100.7	1	1	Unidentified							-0.6955	-0.753	0.07	-0.248	-0.313	-0.87	0.173	-0.17
1974	1932.3	324.351	326.357	180.586	2938	2	2	Unidentified							0	0	0	0	5.3565	0	0	7.2415
1975	1936	368.581	370.587	134.523	40312.9	1	1	Unidentified							-0.0265	0.4155	0.084	0.337	-0.009	-0.022	0.0315	0.252
1976	1939.1	279.116	281.122	45.0575	67546.4	1	1	Tier 3 zero-reaction				1			0.005	0.772	0.8025	0.2195	0.39	-0.108	0.267	0.559
1977	1937.1	440.225	442.232	206.167	22641.6	1	1	Unidentified							0.0695	0.0915	0.4265	0.249	0.2225	0.09	0.283	0.253
1978	1945.8	279.116	281.122	45.0576	65895.7	1	1	Tier 3 zero-reaction				1			0.0005	0.761	0.793	0.217	0.3805	-0.1145	0.257	0.5455
1979	1947.7	319.065	321.071	170.014	3358.83	2	2	Tier 3 zero-reaction				1			0.103	-0.2185	0.6035	0.7215	0.2365	0.2325	0.263	0.4055	Diethylthiophosphate: DB07674
1980	1957.8	471.097	473.107	474.078	4711.62	2	2	Tier 3 zero-reaction				1			-0.0945	0.605	-0.1815	-0.165	0.2315	0.313	0.0785	-0.349
1981	1952.6	418.051	420.055	183.992	3064.71	1	1	Unidentified							-1.0515	-0.9995	-0.628	-0.258	-0.3615	-0.619	-0.5765	-0.707
1982	1954.6	444.588	446.599	421.059	2649	2	2	Unidentified							-1.1235	-1.018	-0.6935	-0.2315	-0.4325	-0.7975	-0.766	-0.8015
1983	1963.4	309.091	311.097	75.0323	4925.33	1	1	Tier 3 zero-reaction				1			0.0045	-0.276	-0.103	-0.222	-0.35	-0.4085	-0.198	-0.1715	Glycine: DB00145
1984	1969.1	279.116	281.122	45.0572	50620	1	1	Tier 3 zero-reaction				1			-0.0095	0.7395	0.7755	0.212	0.37	-0.1255	0.2425	0.5185
1985	1978.3	279.115	281.122	45.0572	50256.7	1	1	Tier 3 zero-reaction				1			-0.0115	0.734	0.772	0.212	0.365	-0.129	0.237	0.514
1986	1988.1	501.114	503.121	267.056	2676.86	1	1	Tier 3 zero-reaction				1			0.2055	0.258	0.6905	0.3785	0.335	-0.066	0.5465	0.605
1987	1989.1	392.996	395.002	158.938	2225	1	1	Unidentified							0.3325	0.5085	1.288	0.557	0.68	0.211	0.958	0.969
1988	1993.2	389.084	391.09	310.05	3502	2	2	Unidentified							-0.2575	0.2075	0.833	-0.3505	-0.2875	-0.1405	0.45	-0.2135
1989	1997.9	279.116	281.122	45.0574	55714.6	1	1	Tier 3 zero-reaction				1			-0.023	0.7135	0.751	0.1995	0.35	-0.147	0.2155	0.492
1990	2000.9	279.116	281.122	45.0573	58073.4	1	1	Tier 3 zero-reaction				1			-0.025	0.7035	0.739	0.199	0.3425	-0.1525	0.2065	0.4735
1991	2012.2	363.102	365.109	258.087	2647	2	2	Tier 3 zero-reaction				4			-0.2345	-0.353	-0.2455	-0.3015	-0.374	-0.2455	0.0435	-0.0975

## Sheet: Table S2_Peak pairs information
Table S2. Peak pair information for the nine types of urine samples. This includes average ratios of metabolites in individual urinary conditions compared to the pool of all detected metabolites.
	Peak pair No.			Log2 Ratio
Sample	mean±SD			mean±SD
Normal	1661.5	±	9.2	-0.31	±	1.02
Hernia	1637.5	±	53	-0.25	±	1.02
RCC	1621	±	8.5	-0.21	±	1.08
TCC	1762	±	80.6	0.15	±	1.08
BCa	1579	±	8.5	-0.19	±	1.14
HU	1662.5	±	145	-0.12	±	1.05
PCa	1584.5	±	13.4	-0.3	±	1.1
BPH	1703	±	144.2	0.06	±	1
UTI	1737.5	±	64.3	0.52	±	1.1
POOL	1820.5	±	60.1	0.37	±	0.79
Average	1676.9	±	58.68	-0.028	±	1.038

## Sheet: Table S3_Stably expressed met
Table S3. Information on creatinine and the 18 metabolites that showed stable concentrations across the nine urological conditions. The concentration levels of these metabolites are within the range of mean ± 0.2SD compared to normal urine. Column header definitions are the same as descripted in Supplemental Table 1.
No	RT (s)	m/z_light	m/z_heavy	Neutral Mass (Da)	Intensity	nCharge	nTag	Identification Level	KEGG	External Identifier	Compound	Mass Error (ppm)	RT Error (s)	Hernia/N	RCC/N	TCC/N	BCa/N	HU/N	PCa/N	BPH/N	UTI/N
36	555.3	424.117	426.126	190.059	19519.7	1	1	Tier 1		HMDB0028837	Glycyl-Aspartate	0.57	6.1	1.09089	1.08035	1.20748	1.07811	1.11613	1.11806	1.30495	1.25006
108	704.7	353.116	355.123	119.058	126159	1	1	Tier 2			Formamide	1.36	59.6	1.11111	1.12936	1.39959	1.11226	1.08636	1.07214	1.17446	1.2937
128	756.2	478.127	480.134	244.069	962170	1	1	Tier 3 zero-reaction						0.998615	1.10496	1.29012	1.09543	1.1235	1.05336	1.12	1.1704
145	737.6	347.117	349.123	113.058	1.10123e+06	1	1	Tier 2	C00791		Creatinine	1.61	31.2	0.746907	0.853226	1.3027	1.05665	1.11884	0.687771	1.24487	1.6644
149	747.4	478.127	480.134	244.069	2.09889e+06	1	1	Tier 3 zero-reaction						0.986575	1.09089	1.2605	1.07848	1.12117	1.064	1.12194	1.17568
165	781.9	366.1	368.107	132.042	378922	1	1	Tier 3 zero-reaction						1.03419	1.12233	1.30858	1.14472	1.21926	1.09505	1.14076	1.15269
249	868.4	337.122	339.128	103.063	10185726	1	1	Tier 1	C02356		Alpha-aminobutyric acid	0.48	13.3	1.0196	1.18427	1.31677	1.12272	1.10496	1.13761	1.20999	1.26488
402	1026	377.614	379.621	287.111	81157.7	2	2	Tier 3 zero-reaction						1.0122	1.05117	1.28254	1.11845	1.11497	1.15149	1.17202	1.28744
514	1111.5	495.19	497.197	261.132	102394	1	1	Tier 3 zero-reaction						1.07923	1.03562	1.18633	1.0108	1.0324	1.01185	1.35896	1.19582
610	1150.5	350.627	352.634	233.137	28372.1	2	2	Tier 1		HMDB0028960	Lysyl-Serine	0.65	5.9	1.02705	0.992404	1.27943	1.0811	1.07811	1.05922	1.21672	1.31585
615	1178.5	364.624	366.631	261.132	1.67863e+06	2	2	Tier 1		HMDB0028947	Lysyl-Aspartate	0.79	11.4	1.11497	1.0796	1.24401	1.05592	1.10458	1.0826	1.32042	1.15629
874	1325.8	300.103	302.11	132.089	5.19586e+06	2	2	Tier 1	C00077		Ornithine	1.42	24.9	1.07885	0.985208	1.26357	1.09089	1.06918	0.967276	1.26883	1.2492
920	1356.7	363.653	365.659	259.189	419457	2	2	Tier 2			Isoleucyl-Lysine	0.65	144	1.02954	1.13761	1.39329	1.17691	1.14155	1.10114	1.12233	1.29774
1009	1392.7	350.129	352.136	232.142	722921	2	2	Tier 2			Spermic acid 2	0.85	144.8	1.0421	1.10918	1.33654	1.10535	1.0924	1.02278	1.24272	1.28032
1030	1401	410.619	412.626	353.122	31655.7	2	2	Tier 3 zero-reaction						1.01995	1.04826	1.18427	1.08636	1.0421	0.97468	1.14671	1.26751
1082	1426.7	394.179	396.186	160.121	103875	1	1	Tier 3 zero-reaction						1.07549	1.06179	1.44393	1.18468	1.12078	1.07326	1.15629	1.24057
1083	1448.4	314.119	316.125	160.12	412789	2	2	Tier 2	C02728		Isomer 1 of N(6)-Methyllysine	0.96	27	1.0677	1.06585	1.41568	1.16151	1.12117	1.089	1.18838	1.27544
1139	1451.3	314.119	316.125	160.121	1.8635e+06	2	2	Tier 2	C02728		Isomer 2 of N(6)-Methyllysine	0.89	62.5	1.06696	1.07475	1.42652	1.1708	1.11767	1.09962	1.19748	1.29235
1217	1486.5	314.117	316.125	160.118	13789.1	2	2	Tier 2	C02728		Isomer 4 of N(6)-Methyllysine	5.04	120.2	1.03311	1.03347	1.21968	1.10229	1.09695	1.00591	1.14195	1.3045

## Sheet: Table S4_mean+-SD
Table S4. List of metabolites with significantly different (>mean ± 2SD) disease-to-normal ratios after log2 transformation (highlighted in yellow). Column header definitions are the same as descripted in Supplemental Table 1. For each urinary condition, the top of the table shows the values of mean ± SD and mean ± 2SD (Disease/Normal). Fold changes greater than mean + SD are labeled in red, and …														mean ± 2SD (Disease/ Normal)	>2.176 <-1.563	>1.105 <-0.992	>1.640 >-1.276	>1.752 <-1.157	>1.491 <-1.270	>2.202 <-1.370	>1.605 <-1.309	>1.492 <-1.365
Peak Pair Information														mean+-SD (Disease/ Normal)	>1.241 <-0.629	>0.581 <-0.467	>0.910 <-0.547	>1.025 <-0.429	>0.801 <-0.579	>1.308 <-0.477	>0.877 <-0.580	>0.778 <-0.651
No	RT (s)	m/z_light	m/z_heavy	Neutral Mass (Da)	Intensity	nCharge	nTag	Identification Level	KEGG	HMDB	Compound	Mass Error (ppm)	RT Error (s)	No	UTI/N	Hernia/N	HU/N	BPH/N	RCC/N	TCC/N	BCa/N	PCa/N	Notes
429	1048.7	390.013	392.017	155.955	4225.1	1	1	Unidentified						429	2.0535	1.7035	1.653	2.5295	1.3405	2.375	1.6795	2.4925	Increased
438	1053.6	421.117	423.123	187.059	269897	1	1	Tier 3 zero-reaction		HMDB00734	Indoleacrylic acid			438	1.315	1.1275	1.1245	1.3575	1.0965	1.518	4.2625	2.138	Increased
1036	1401	355.619	357.626	243.122	41251	2	2	Tier 2		HMDB29031	Isomer 1 of Prolyl-Gamma-glutamic acid	0.18	192.9	1036	1.595	1.251	2.173	2.0535	3.429	1.916	0.8925	1.213	Increased
1591	1674.9	603.149	607.161	136.04	3211.33	1	2	Tier 3 zero-reaction		HMDB00613 HMDB00943 HMDB00157	Erythronic acid Threonic acid Hypoxanthine			1591	1.3765	1.9915	1.77	1.9625	2.221	1.4735	2.1715	5.1975	Increased
1618	1688.2	284.6	286.607	101.084	4729.29	2	2	Unidentified						1618	3.0135	2.4715	3.3535	3.3005	1.389	2.8865	1.576	2.1975	Increased
29	547.6	279.115	281.122	45.0571	28014.9	1	1	Tier 3 zero-reaction		HMDB00087	Dimethylamine			29	-1.162	-1.0435	-0.9925	-1.2295	-0.9415	-0.6855	-0.812	-1.461	Decreased
113	719	279.116	281.123	45.0575	28628.7	1	1	Tier 3 zero-reaction		HMDB00087	Dimethylamine			113	-1.0405	-1.0485	-1.0285	-1.1765	-1.068	-0.5615	-0.6535	-1.5695	Decreased
127	721.1	279.116	281.123	45.0576	33598.6	1	1	Tier 3 zero-reaction		HMDB00087	Dimethylamine			127	-1.0515	-1.0615	-1.0405	-1.189	-1.067	-0.5725	-0.672	-1.5875	Decreased
181	804.6	330.079	332.086	96.0207	32274.7	1	1	Unidentified						181	-1.0625	-1.2945	-1.0985	-0.6875	-1.486	-0.9055	-1.3555	-1.7535	Decreased
230	848.8	279.115	281.122	45.0572	30138	1	1	Tier 2	C00797	HMDB0013231	Isomer 1 of Ethylamine	2.42	141	230	-1.0695	-1.085	-0.9455	-1.2225	-0.927	-0.594	-0.766	-1.5435	Decreased
297	929.1	279.116	281.122	45.0573	31440.5	1	1	Tier 2	C00797	HMDB0013231	Isomer 2 of Ethylamine	1.96	80.2	297	-1.092	-1.084	-0.9685	-1.243	-0.9555	-0.5955	-0.7865	-1.561	Decreased
310	935.4	498.052	500.058	263.994	8296.6	1	1	Tier 2		HMDB60005	Methylgallic acid-O-sulphate	0.43	125.7	310	-1.1675	-1.132	-1.046	-1.302	-0.791	-0.7215	-1.4545	-1.1445	Decreased
360	968.8	279.116	281.122	45.0575	32236.3	1	1	Tier 2	C00797	HMDB0013231	Isomer 3 of Ethylamine	1.42	45.5	360	-1.0895	-1.0725	-0.9565	-1.228	-0.9505	-0.5945	-0.78	-1.5555	Decreased
370	986.7	279.116	281.122	45.0575	32682	1	1	Tier 2	C00797	HMDB0013231	Isomer 4 of Ethylamine	1.41	34.3	370	-1.081	-1.0635	-0.9585	-1.2235	-0.934	-0.607	-0.758	-1.538	Decreased
380	996.2	527.221	529.227	293.162	7886.25	1	1	Tier 2		HMDB304786	Isomer 1 of Lysyl-Phenylalanine	22.4	23.8	380	-1.276	-1.6685	-1.699	-1.2925	-1.5585	-1.4155	-1.687	-1.29	Decreased
489	1094	498.052	500.058	263.994	75061.6	1	1	Unidentified						489	-1.589	-1.2795	-1.228	-1.7325	-0.955	-1.232	-1.8165	-1.428	Decreased
781	1289.7	511.225	513.232	277.167	12902.7	1	1	Unidentified						781	-1.568	-1.687	-1.7755	-1.2465	-1.6475	-1.905	-1.7225	-1.652	Decreased
906	1353.6	517.146	519.152	283.088	24537.1	1	1	Tier 3 zero-reaction						906	-0.863	-0.9705	-0.971	-0.759	-0.716	-0.6805	-0.954	-1.039	Decreased
1100	1437	324.09	326.096	180.063	10969.3	2	2	Tier 2	C22137		Isomer 1 of 4-Chloro-L-lysine	4.84	58.2	1100	-1.65	-2.2135	-1.695	-0.8695	-1.889	-1.417	-2.0325	-2.672	Decreased
1198	1481.3	359.047	361.054	249.978	7896.12	2	2	Tier 2		HMDB60761	4-Chloro-5-sulfamoylanthranilic acid	4.64	30.3	1198	-2.212	-2.1565	-2.04	-2.37	-0.959	-2.038	-2.37	-2.243	Decreased
1485	1628	337.08	339.087	206.042	5427.74	2	2	Tier 3 zero-reaction		HMDB00379 HMDB03518 HMDB06471 HMDB01451	2-Methylcitric acid Homocitric acid Methylisocitric acid Lipoic acid			1485	-0.804	-3.2685	-2.819	-2.3	-2.926	-2.608	-2.721	-3.835	Decreased
1720	1754.1	326.077	328.083	184.037	1.6275e+06	2	2	Tier 2		HMDB29650	Methyl 2,4,6-trihydroxybenzoic acid	0.62	80.1	1720	-1.446	-1.046	-1.0965	-0.614	-1.005	-0.9845	-1.415	-1.133	Decreased
1876	1845.4	402.064	404.07	168.006	37930.6	1	1	Unidentified						1876	-1.163	-1.1935	-0.9385	-1.1875	-0.8715	-1.063	-1.2385	-1.033	Decreased
1895	1863.2	435.599	437.608	403.08	125484	2	2	Tier 3 zero-reaction		HMDB06806	Propinol adenylate			1895	-4.378	-4.61	-4.371	-4.421	-4.545	-4.2505	-4.4405	-4.608	Decreased
1026	1400.8	362.13	364.136	256.142	22293.4	2	2	Unidentified						1026	2.9425	-0.213	-0.2205	0.794	-1.016	-0.7505	0.241	-0.2195	UTI up
1663	1712	541.216	543.222	307.157	19580.2	1	1	Unidentified						1663	3.73675	0.0315	0.3355	-0.09075	0.00875	1.00675	0.7745	-1.00075	UTI up
1927	1885	376.128	378.136	284.14	3701.33	2	2	Tier 3 zero-reaction		HMDB00372	16-Oxoestrone			1927	2.398	0.1	-0.012	0.8955	-0.276	-0.1095	-0.073	-0.003	UTI up
367	983.8	552.099	554.105	318.041	9387.83	1	1	Tier 3 zero-reaction		HMDB02755	Myricetin			367	1.0095	1.488	0.0075	-0.3395	-0.48675	-0.119	-0.532	-0.0305	Hernia up
870	1323.6	299.072	301.079	130.027	13563.9	2	2	Tier 3 zero-reaction		HMDB00620 HMDB00634 HMDB00749 HMDB02092	Glutaconic acid Citraconic acid Mesaconic acid Itaconic acid			870	-0.146	3.9065	-0.2455	-0.206	-0.1615	-0.263	-0.246	0.214	Hernia up
943	1364.4	539.189	541.194	305.13	6038.22	1	1	Unidentified						943	-0.023	1.935	0.1125	0.229	0.2945	0.561	0.1135	0.422	Hernia up
1020	1395.8	271.082	273.089	74.0475	39681.2	2	2	Unidentified						1020	0.02	1.777	-0.216	0.991	0.1015	0.4135	0.451	0.17	Hernia up
1025	1398.8	420.159	422.166	372.201	5421.12	2	2	Unidentified						1025	-0.2145	1.152	0.383	0.8055	0.0095	0.726	-1.248	-0.3035	Hernia up
1172	1462.8	426.111	428.118	384.106	75934.1	2	2	Unidentified						1172	-0.1495	1.2905	-0.3505	0.6495	-0.297	-0.1115	-0.032	0.7145	Hernia up
1719	1752.2	335.06	337.064	202.003	4940.33	2	2	Unidentified						1719	-1.044	1.947	-0.464	-0.6405	-0.7295	0.6535	-0.966	-0.474	Hernia up
1836	1820	366.118	368.125	264.12	8799.17	2	2	Tier 2		HMDB61136	di-Hydroxymelatonin	11.7	159.3	1836	-0.0045	2.446	-0.1985	0.014	-0.097	-0.19	0.2125	-0.6915	Hernia up
1890	1863.2	366.126	368.132	264.135	6299.67	2	2	Tier 2	C10497	HMDB0033463	Feruloylputrescine	16.49	111.6	1890	0.012	1.4795	-0.072	-0.037	-0.0425	0.018	0.272	-0.333	Hernia up
1908	1874.5	280.856	282.863	93.5958	20231.9	2	2	Unidentified						1908	0.0505	1.281	0.8475	0.184	0.4635	1.096	0.149	-0.0495	Hernia up
1923	1882.7	330.045	332.052	191.974	42455.8	2	2	Unidentified						1923	-0.132	1.2215	0.0415	0.529	0.206	-0.1425	-0.27	-0.172	Hernia up
1924	1881.7	331.044	333.051	193.971	30780.4	2	2	Unidentified						1924	-0.101	1.3425	0.055	0.48	0.251	-0.1395	-0.2605	-0.145	Hernia up
7	536.7	518.134	520.14	284.075	26918.1	1	1	Tier 2			N2-Acetyl-5-Phosphooxy-L-lysine	3.94	111.3	7	0.4345	0.074	1.83	0.3925	0.2385	0.549	0.3985	0.0305	HU up
206	818.9	294.127	296.133	60.0685	40472	1	1	Tier 2		HMDB31225	1,2-Ethanediamine	0.89	179.5	206	0.1375	-0.157	5.883	-0.085	0.1475	-0.2445	0.045	-0.7145	HU up
293	919.9	386.091	388.098	152.033	729971	1	1	Tier 3 zero-reaction		HMDB00292 HMDB00786 HMDB01182	Xanthine Oxypurinol 6,8-Dihydroxypurine			293	0.8075	0.4725	3.461	0.7805	0.6315	0.881	0.813	0.4945	HU up
532	1116.7	430.096	432.103	196.037	29543.8	1	1	Tier 2	C04045	METPA0460	3-(3,4-Dihydroxyphenyl)pyruvic acid	0.09	46.1	532	0.4475	-0.0145	2.01	0.4275	0.2925	0.634	0.2465	0.1685	HU up
646	1206.3	464.221	466.227	230.163	22591.8	1	1	Tier 1		HMDB29130	Valyl-Isoleucine	0.55	0.8	646	0.033	0.3085	5.4345	0.3665	-0.0255	-0.1885	-0.0165	0.126	HU up
678	1238.2	668.179	670.186	434.121	8917	1	1	Tier 2	C16492		8-C-Glucosylnaringenin	0.76	45.5	678	-0.2115	0.1085	1.677	0.4565	0.721	1.1475	-0.131	-0.0755	HU up
1366	1551.2	613.203	615.208	379.145	6620.33	1	1	Unidentified						1366	0	0	3.664	0	0	0.30525	0	0	HU up
1574	1669.7	445.194	447.2	211.135	4415	1	1	Unidentified						1574	-0.5725	-0.5725	4.806	-0.5725	-0.5725	-0.5725	-0.5725	-0.5725	HU up
1727	1761.3	397.14	399.148	326.163	10216.2	2	2	Unidentified						1727	0.981	0.018	1.835	-0.191	-0.1225	0.565	-0.1905	-0.394	HU up
428	1049.7	478.152	480.158	244.094	9926.4	1	1	Tier 2		HMDB31237	Isomer 1 of threo-Syringoylglycerol	2.54	165.1	428	0.05	0.073	-0.0065	4.0775	0.008	0.0355	-0.0065	0.111	BPH up
450	1065.2	580.146	582.155	346.088	11223.5	1	1	Tier 2			3,4-Dihydroxyphenylethyleneglycol 3-O-glucuronide	3.52	184.9	450	-0.6745	-0.555	-0.717	2.169	-0.265	-0.254	-0.471	-0.1135	BPH up
457	1072.4	534.143	536.15	300.085	21383	1	1	Tier 2		HMDB41849	Carboxytolbutamide	12.62	20.8	457	0.301	0.2215	0.116	2.0165	0.372	0.424	0.003	0.352	BPH up
522	1114.1	358.11	360.117	124.052	48494.4	1	1	Tier 3 zero-reaction		HMDB00873 HMDB01398 HMDB11724	4-Methylcatecholl Guaiacol 4-Hydroxybenzyl alcohol			522	0.2755	0.189	-0.014	2.0675	-0.04	0.433	-0.039	0.4125	BPH up
1045	1415.9	430.081	432.087	196.023	7041.14	1	1	Unidentified						1045	-1.185	-0.797	-0.357	2.3655	-0.3355	-0.921	-0.1025	0.484	BPH up
1127	1446.2	485.2	487.206	251.142	26760.8	1	1	Tier 2		HMDB60956	N-desmethylmirtazapine	0.38	138.6	1127	0	0	0	4.613	0	0.065	0	0.492	BPH up
1195	1481.2	318.057	320.066	167.997	4668	2	2	Unidentified						1195	0.2525	-0.121	-0.2705	3.1505	-0.6625	-0.2555	-0.7015	-0.3785	BPH up
1227	1486.8	581.186	583.192	347.128	25155	1	1	Unidentified						1227	-0.008	0.1705	0.4155	5.6775	0.10775	0.009	-0.1645	0.041	BPH up
1349	1537.9	344.06	346.067	220.004	7259.11	2	2	Tier 2	C16559	HMDB0060691	Isomer 1 of Isophosphamide mustard	15.8	71.1	1349	0.3115	-0.1015	0.0165	2.736	0.342	0.08	-0.0445	0.5445	BPH up
86	674.8	414.121	416.127	180.063	157168	1	1	Tier 2	C22137		4-Chloro-L-lysine	9.07	154	86	-0.452	-0.5705	-1.108	-0.614	2.108	0.264	-0.865	-0.77	RCC up
679	1239.2	686.273	688.277	452.215	8755.33	1	1	Unidentified						679	0	0	0	0	3.2165	0	0	0	RCC up
782	1290.6	293.131	295.138	59.0731	48266.9	1	1	Tier 3 zero-reaction		HMDB00906	Trimethylamine			782	0.1935	0.258	0.273	0.357	2.083	0.641	0.271	0.2085	RCC up
876	1326.8	641.176	643.182	407.118	306437	1	1	Tier 2		HMDB30257	Erysothiopine	21.46	114.3	876	0	0.5495	0	0	2.696	0.4035	0	0.389	RCC up
978	1380.4	434.109	436.115	400.102	47059.2	2	2	Tier 2		HMDB59986	5-(3',4',5'-Trihydroxyphenyl)-gamma-valerolactone-4'-O-glucuronide	1.41	74.4	978	-1.672	-1.2325	-2.235	-0.0155	5.175	-2.5685	0.182	-1.991	RCC up
987	1384.5	257.084	259.091	46.0522	5439.8	2	2	Unidentified						987	-0.433	0.151	-0.384	-0.6365	1.7755	-0.0195	-0.2185	0.569	RCC up
1075	1443.2	388.084	390.09	154.025	16798.4	1	1	Tier 2	C00628	HMDB0000152	Isomer 1 of Gentisic acid	2.81	100	1075	-0.2525	0.264	-0.2795	0.21	1.668	-0.013	-0.3015	-0.3105	RCC up
1294	1523	328.116	330.123	188.116	4859.33	2	2	Tier 3 zero-reaction		HMDB00206 HMDB00446 HMDB00759	N6-Acetyl-L-lysine N-Alpha-acetyllysine Glycyl-L-leucine			1294	0.1365	0.1035	0.0485	0.4815	2.8135	0.3905	0.214	0.7505	RCC up
1309	1528.7	510.242	512.248	276.183	60462	1	1	Tier 2		HMDB61010	Noralfentanil	1.04	7.9	1309	0	0	0	0	4.603	0	0	0	RCC up
1373	1553.9	286.116	288.122	104.115	14078.1	2	2	Unidentified						1373	-0.277	-0.252	0.335	0.025	1.5655	-0.3635	-0.272	-0.502	RCC up
1547	1651.2	524.257	526.263	290.199	102405	1	1	Tier 2		HMDB60962	3-hydroxyropivacaine	1.09	102.5	1547	0	0	0	0	4.467	0	0	0	RCC up
1905	1871.4	328.608	330.618	189.1	47243.2	2	2	Unidentified						1905	0.4125	-0.0785	0.519	0.046	1.6365	0.116	-0.125	0.0805	RCC up
76	652.1	414.121	416.127	180.063	97559.3	1	1	Tier 2	C03510	HMDB0029430	Methionine sulfoximine	14.29	155.1	76	0.2105	-0.0905	0.036	-0.024	4.29	1.382	-0.0305	0.2465	RCC, TCC up
584	1150.7	500.221	502.227	266.163	51727.7	1	1	Tier 2		HMDB01924	Atenolol	0.3	50.5	584	0	0	0	0	6.833	5.158	0	0	RCC, TCC up
104	697.4	337.158	339.164	103.099	838852	1	1	Unidentified						104	1.0655	0.485	0.862	0.581	0.872	2.8495	0.775	0.5105	RCC, TCC up
650	1212.5	496.153	498.159	262.095	34528.7	1	1	Tier 2			N-Acetyl-5-Hydroxy-L-tryptophan	0.73	31.2	650	0.819	0.375	0.8195	0.928	0.94	3.15	0.1045	0.574	RCC, TCC up
603	1158.9	501.114	503.117	267.056	48009.7	1	1	Tier 3 zero-reaction		HMDB01410	2-Amino-4-oxo-6-(1',2'-dioxoprolyl)-7,8-dihydroxypteridine			603	1.4045	0.8555	0.6805	1.05	0.71	-4.908	0.715	0.8815	TCC down
605	1154.8	501.114	505.127	34.0047	53359.4	1	2	Tier 3 zero-reaction		HMDB03125	Hydrogen peroxide			605	5.6555	1.8695	2.072	2.988	1.1685	-3.82	3.0225	1.2325	TCC down
169	782.9	580.243	582.25	346.185	3267.89	1	1	Unidentified						169	0.191	-0.0615	-0.253	-0.5055	-0.2255	3.173	0.296	0.023	TCC up
442	1055.9	551.253	553.26	317.195	10834.2	1	1	Unidentified						442	-0.1115	-0.265	-0.3185	-0.091	-0.136	2.8285	-0.0915	0.2685	TCC up
1357	1602.3	536.137	538.144	302.078	4234.67	1	1	Tier 2		HMDB32245	Divanillin	1.19	27.8	1357	0.0915	0.298	0.0835	0.4205	0.1295	2.208	0.8295	0.4285	TCC up
1438	1586.2	566.242	568.248	332.183	4425.8	1	1	Tier 2	C21824		11,20-Dihydroxysugiol	27.24	166.7	1438	-0.9165	-0.661	-0.3755	-1.0295	-0.507	3.1525	-0.7105	-0.3545	TCC up
1464	1596.7	303.595	305.601	139.073	4343.75	2	2	Tier 2		HMDB12153	Isomer 1 of 3,4-Dihydroxybenzylamine	16.72	16.5	1464	0.3405	-0.34	-1.0425	0.377	-1.107	4.8155	-0.497	-0.0175	TCC up
1635	1696	351.132	353.139	117.074	19875.3	1	1	Unidentified						1635	-0.4025	-0.2845	-0.0275	0.9315	-0.2855	2.456	-0.425	-0.1835	TCC up
1643	1703.5	338.052	340.059	207.988	30035.8	2	2	Unidentified						1643	0.0085	-0.2335	-0.0975	0.4885	-0.023	4.161	0.2645	-0.1425	TCC up
1644	1699.6	337.057	339.063	102.999	4115.67	1	1	Unidentified						1644	0.03	-0.186	-0.0875	0.488	-0.038	3.141	0.1435	-0.199	TCC up
1647	1706.7	337.053	339.059	205.989	175303	2	2	Unidentified						1647	0.057	-0.1495	-0.169	0.647	-0.0215	3.7595	0.2785	-0.186	TCC up
1748	1770.6	475.205	477.211	241.146	13151	1	1	Tier 2		HMDB60535	N-Desmethyldiphenhydramine	0.72	190	1748	0.051	0	0.225	0.1425	0.013	7.332	0.0935	0	TCC up
1749	1772.3	424.637	426.647	381.157	32188	2	2	Tier 3 zero-reaction		HMDB12201 HMDB12202 HMDB12203	Cis-zeatin-7-N-glucoside Cis-zeatin-9-N-glucoside Cis-zeatin-O-glucoside			1749	-0.684	-0.751	-0.7655	-0.475	-0.798	4.4865	-0.769	-0.815	TCC up
1021	1397.8	506.138	508.144	272.079	4720.25	1	1	Tier 2	C09751	HMDB0037254	Isomer 1 of Garbanzol	21.55	18	1021	0.266	0.6905	0.4005	0.84	-0.4845	0.2575	-1.903	0.487	BCa down
582	1148.6	391.168	393.174	157.11	71726.3	1	1	Unidentified						582	-0.181	0.0195	0.294	0.2795	0.5635	0.757	2.146	0.114	BCa up
585	1150.5	391.168	393.174	157.11	148133	1	1	Unidentified						585	0.085	0.1705	0.3105	0.647	0.5155	0.7185	2.6815	0.307	BCa up
637	1207.2	385.158	387.164	151.099	171865	1	1	Tier 2	C08300		D-Cathine/(-)-Norephedrine/Phenylpropanolamine	1.28	139.8	637	-1.2555	-0.9365	-0.346	-0.777	-0.999	-1.082	1.86	-0.6935	BCa up
790	1292.6	535.089	537.094	301.03	22161	1	1	Unidentified						790	0.009	0	0	0.033	0	0.059	2.556	0.396	BCa up
810	1294.6	403.107	405.113	169.048	74932.8	1	1	Unidentified						810	0.3385	0.224	0.1525	0.462	0.345	0.587	1.6765	0.7115	BCa up
1204	1480.8	473.115	475.121	478.113	12049.8	2	2	Unidentified						1204	0.2855	0.4135	0.424	0.3615	0.1365	0.926	1.908	0.0835	BCa up
1206	1482.3	473.115	475.121	239.057	10746.5	1	1	Unidentified						1206	0.2855	0.419	0.424	0.3595	0.1365	0.926	2.4995	0.0835	BCa up
1316	1530.6	401.614	403.621	167.556	3992.38	1	1	Unidentified						1316	0.2875	-0.3435	-0.256	-0.3565	-0.6115	0.818	2.4815	-0.5975	BCa up
1755	1774.7	389.429	391.435	155.371	18592	1	1	Unidentified						1755	0.7125	-0.451	-0.098	-0.6535	-0.5495	0.173	3.94	-0.3865	BCa up
1797	1800.7	388.757	390.764	154.699	18391.5	1	1	Unidentified						1797	-0.709	0.193	-0.216	-0.3245	0.735	0.686	3.0925	-0.451	BCa up
1941	1898.1	357.639	359.645	247.161	5907.06	2	2	Unidentified						1941	-3.1405	-6.5055	0.7215	-3.2535	-4.7405	-3.5455	2.5615	-6.7235	BCa up
427	1046.6	479.093	481.099	245.035	4121	1	1	Unidentified						427	-0.0765	0.1465	-0.1295	0.42	-0.0195	0.2465	0.282	8.2185	PCa up
431	1050.8	463.062	465.069	229.004	30673.6	1	1	Tier 2			5,6-Dihydroxyindole 5-O-sulfate/5,6-Dihydroxyindole 6-O-sulfate	0.68	69.4	431	0.731	-0.1465	-0.038	0.87	-0.0685	-0.0315	-0.0735	2.163	PCa up
495	1095	257.076	259.084	46.0362	28279.5	2	2	Unidentified						495	-0.8015	-0.012	0.479	-0.0755	0.601	-0.3475	-0.279	1.5075	PCa up
1138	1451.3	334.158	336.165	100.1	9767.43	1	1	Unidentified						1138	0.0165	-0.1445	-0.0445	-0.052	-0.0935	0.0955	-0.0305	2.5175	PCa up
1165	1459.7	333.163	335.169	99.1042	383883	1	1	Tier 2		HMDB32416	2-Methylpiperidine	1.67	71.3	1165	-0.2855	-0.2825	-0.239	-0.2775	-0.234	-0.182	-0.188	3.8745	PCa up
1197	1479.2	436.121	438.127	202.063	5828	1	1	Tier 2	C03569	METPA0408	2,2',3-Trihydroxybiphenyl	0.33	44	1197	-0.177	-0.1195	-0.195	-0.0915	-0.178	0.114	-0.02	1.889	PCa up
1502	1630.1	299.105	301.112	130.094	6832.75	2	2	Unidentified						1502	0.249	0.4535	0.464	0.997	0.483	0.869	0.082	2.161	PCa up
1615	1689.2	407.128	409.136	346.139	2077	2	2	Tier 2	C08557		Miraxanthin-V	27.65	56.7	1615	-0.2635	0.0895	0.5155	-0.3035	-0.0645	0.6505	-0.344	1.5735	PCa up
1862	1838.6	500.236	502.242	266.178	107429	1	1	Tier 2	C06943	HMDB0015282	Desipramine	0.77	22.4	1862	0	0	0	0.004	0	0	0	4.429	PCa up
1952	1905.6	341.141	343.147	107.082	4980.67	1	1	Unidentified						1952	0.185	0.172	0.218	0.2395	0.0845	0.3265	0.281	1.89	PCa up
1967	1923.2	355.64	357.646	243.163	49779.4	2	2	Unidentified						1967	0.054	-0.0305	-0.0415	-0.0915	-0.0605	0.5245	0.0595	4.657	PCa up
12	536.7	307.122	309.128	73.0635	85307.2	1	1	Tier 1	C02294		Methylguanidine	1.59	25.9	12	0.6715	-0.251	0.497	0.7615	-0.406	1.344	0.433	-0.3635
16	542.9	404.127	406.134	170.069	181467	1	1	Unidentified						16	0.542	-0.4045	0.1435	-0.285	-0.3995	-0.319	-0.6975	-0.129
26	544	363.159	365.165	129.1	22901.6	1	1	Tier 2	C0751		Metformin	2.77	5.6	26	0.411	0	3.1455	0.8895	1.6875	1.028	1.5245	0.738
32	557.4	373.095	375.101	139.037	17540.1	1	1	Tier 2	C05679		N-Monomethyl-2-aminoethylphosphonate	8.89	107.7	32	-0.0005	0.41	1.152	0.515	0.508	0.6585	0.425	0.5775
34	596.5	299.084	301.091	65.0261	37641.9	1	1	Unidentified						34	0.5525	-0.41	0.1365	-0.259	-0.4065	-0.325	-0.6995	-0.1235
40	582	460.164	462.171	226.106	48407.2	1	1	Tier 2	C00386	HMDB0000033	Carnosine	1.53	69.5	40	-1.72	-1.2615	-1.0325	-0.326	-1.4995	-1.3135	-1.613	-1.62
45	591.3	474.18	476.186	240.121	100456	1	1	Tier 2	C00884		Homocarnosine	2.16	76.6	45	-0.658	-0.6805	-0.217	0.414	-0.455	-0.4865	-0.606	-0.84
57	614	367.095	369.102	133.037	117561	1	1	Tier 1	C00049		Aspartic Acid	1.84	7.7	57	0.814	0.1545	0.5225	0.8155	0.5135	1.309	0.2355	0.124
61	616.1	365.116	367.123	131.058	169958	1	1	Tier 1	C01157		4-Hydroxyproline	1.86	3.9	61	0.52	-0.0135	0.2275	0.1145	-0.0115	1.6455	0.0615	0.249
70	651.1	389.128	391.134	155.069	57122.9	1	1	Tier 3 zero-reaction						70	1.356	0.2015	0.7775	1.4675	-0.0465	0.259	0.0005	0.686
87	695.3	279.079	281.087	45.021	74824.2	1	1	Tier 3 zero-reaction		HMDB01536	Formamide			87	0.7935	-0.113	2.5265	0.017	3.52	0.359	-0.8385	2.3905
94	684.1	452.184	454.191	218.126	99363.1	1	1	Tier 1		HMDB0029137	Valyl-Threonine	1.37	26	94	-0.557	-0.3235	-0.0395	-0.4825	-0.012	-0.447	0.012	0.018
106	673.8	327.083	329.089	93.0246	30075.7	1	1	Unidentified						106	0.1485	0.159	0.4785	0.0905	0.381	1.338	0.411	0.7525
107	715.9	279.079	281.086	45.0211	60645.1	1	1	Tier 3 zero-reaction		HMDB01536	Formamide			107	0.798	-0.1225	2.515	0.0155	3.53	0.3635	-0.8535	2.439
119	764.4	402.086	404.092	168.028	16200.1	1	1	Tier 3 zero-reaction		HMDB00289	Uric acid			119	1.838	0.6815	1.1625	1.7795	0.4325	1.865	1.544	0.646
123	721.1	554.132	556.138	320.074	11720	1	1	Unidentified						123	0.423	-0.1385	-0.4435	1.0005	-0.352	1.6635	0.779	-0.664
126	720.1	497.195	499.201	263.137	5167	1	1	Unidentified						126	1.0175	0.2765	0.2995	0.2185	1.368	0.5905	-0.018	0.7065
134	749	398.125	400.133	164.067	29479.4	1	1	Tier 3 zero-reaction						134	0.648	0.0355	0.2765	1.154	0.3015	1.2985	0.033	-0.16
136	723.7	317.131	319.139	83.0731	7574.83	1	1	Unidentified						136	0.592	1.0895	1.159	1.0445	0.541	0.9965	0.605	1.614
139	727.3	279.079	281.086	45.0211	81148.4	1	1	Tier 3 zero-reaction		HMDB01536	Formamide			139	0.803	-0.1275	2.508	0.0165	3.5205	0.3675	-0.8535	2.437
141	729.3	437.095	439.099	203.036	8240	1	1	Unidentified						141	-0.856	0.033	-0.2045	0.3365	0.121	-0.33	-0.555	0.306
142	734	390.221	392.227	156.162	15759.1	1	1	Unidentified						142	0.488	0.37	0.373	1.078	0.3865	1.3065	0.3565	0.031
150	753.1	279.079	281.086	45.021	323885	1	1	Tier 3 zero-reaction		HMDB01536	Formamide			150	0.798	-0.128	2.522	0.0115	3.544	0.3655	-0.859	2.448
163	780.9	572.076	574.081	338.018	7072.33	1	1	Tier 3 zero-reaction						163	2.1135	0	0.0875	0	0	1.019	0.713	0
174	848.9	397.087	399.092	163.029	63561.2	1	1	Tier 3 zero-reaction						174	0.2835	-0.514	-0.9445	-0.684	-0.8355	-0.0385	-0.1645	-0.8125
178	798.3	342.046	344.052	107.988	12149.1	1	1	Unidentified						178	0.9295	0.756	1.6815	1.409	0.9515	0.0725	0.696	1.5555
186	815.4	310.111	312.116	76.0524	12290.6	1	1	Tier 3 zero-reaction		HMDB01881 HMDB06213	Propylene glycol (S)-Propane-1,2-diol			186	1.956	1.326	1.584	1.2345	1.2275	-1.0545	1.173	1.284
187	804.5	398.125	400.133	164.066	84953.1	1	1	Tier 3 zero-reaction						187	0.5555	0.0475	0.2995	1.21	0.3145	1.4875	0.0745	-0.0665
188	800.4	363.173	365.179	129.115	622649	1	1	Unidentified						188	0.6855	0.585	1.0155	1.0035	0.159	1.7095	0.6205	0.7235
189	825.7	547.175	549.18	313.116	4008	1	1	Tier 2		HMDB10328	Tyramine O-glucuronide	0.5	98.2	189	6.1005	1.8265	0.4085	1.1745	0.4715	0.546	-0.0425	0.2275
190	805.5	428.127	430.133	194.069	23894	1	1	Tier 1		HMDB01867	4-Aminohippuric acid	1.31	18.4	190	-0.471	1.058	-0.95	1.802	-0.4035	0.018	0.6335	1.042
192	790.1	530.108	532.114	296.05	6169.2	1	1	Tier 2			N-Acetyldjenkolic acid	0.2	124.7	192	0.0815	0.071	0.1125	1.4285	0.047	0.239	0.0575	-0.0125
200	814.9	456.132	458.138	222.074	3175.67	1	1	Tier 3 zero-reaction		HMDB00099 HMDB00455 HMDB03075 HMDB10325	L-Cystathionine Allocystathionine Flavone Ethyl glucuronide			200	0.5725	0.0075	0.9115	0.1865	1.6605	0.808	0.2905	0.2345
201	823.9	358.041	360.047	123.983	9908.31	1	1	Unidentified						201	1.003	0.0265	0.328	0.789	0.2745	1.949	0.6415	-0.154
205	820	438.242	440.248	204.183	409112	1	1	Unidentified						205	0	0	5.3935	0	0	0	0	0
209	824.1	472.052	474.062	237.994	5913.38	1	1	Unidentified						209	0.469	-0.1515	-0.066	-0.043	0.1245	-1.124	-0.2995	-0.201
211	821.6	281.123	283.129	47.0641	8055.25	1	1	Unidentified						211	-0.6205	-0.5545	-0.5015	-0.4625	-0.576	-0.4675	-0.4715	-0.4495
216	826.2	453.072	455.077	219.013	45545.1	1	1	Unidentified						216	3.289	-0.321	-0.582	-0.3965	-0.606	1.533	0.9155	-0.322
224	845.8	358.041	360.047	123.983	17369.8	1	1	Unidentified						224	1.003	0.0265	0.328	0.789	0.2745	1.949	0.6415	-0.154
226	842.7	317.131	319.137	83.0729	465081	1	1	Unidentified						226	1.1595	1.894	2.1765	2.05	0.883	1.7045	1.1805	2.4775
234	848.8	366.064	368.071	132.006	5915.31	1	1	Tier 2	C03981		2-Hydroxyethylenedicarboxylic acid	0.27	25.5	234	-0.512	-0.9095	0.133	0.3475	-0.542	1.558	0.115	-0.775
236	846.7	391.18	393.186	157.121	63026.8	1	1	Unidentified						236	0.6755	0.538	0.7765	0.769	0.324	0.78	0.838	1.0485
238	848.3	348.174	350.18	114.115	9651.78	1	1	Unidentified						238	1.639	1.562	2.3045	1.993	0.7605	1.934	1.7305	2.627
240	848.9	566.143	568.149	332.085	2124.33	1	1	Unidentified						240	-3.3975	0.944	-0.9175	-1.729	-0.19	-0.123	-2.002	1.1385
250	874.6	453.072	455.077	219.013	122580	1	1	Unidentified						250	3.928	-0.34375	-0.3075	-0.3015	-0.2765	1.8795	1.233	-0.307
251	874.6	481.073	483.079	247.015	29515.5	1	1	Tier 2		HMDB62547	2-Hydroxyacetaminophen sulfate	0.07	27.2	251	1.773	0	0.1385	0.5395	0	3.0525	1.5925	0.366
252	878.6	368.115	370.122	134.056	98957.8	1	1	Tier 3 zero-reaction						252	1.4865	-0.0555	0.116	1.0645	-0.024	1.084	-0.135	-0.3005
260	883.9	453.168	455.175	219.11	114876	1	1	Tier 2	C00371		Zeatin/cis-Zeatin	3.92	128.6	260	0.521	0.1965	0.5715	0.5455	0.315	1.553	1.0545	0.087
261	888.9	354.063	356.07	240.009	15480.3	2	2	Unidentified						261	0.7605	0.2575	1.011	1.608	0.5015	1.283	0.52	0.1925
262	888	473.06	475.065	239.002	3346.33	1	1	Unidentified						262	0.3925	0.156	1.1805	0.7515	0.2825	0.267	0.2725	0.0345
263	886.4	707.119	711.132	240.009	3653.75	1	2	Unidentified						263	0.975	0.335	1.606	1.6655	0.5685	2.174	0.6975	0.205
268	894.2	546.165	548.171	312.107	16508.2	1	1	Tier 3 zero-reaction						268	0.03	0.0115	0.191	1.088	0.1275	0.8815	0.1195	0.191
270	892.1	468.078	470.084	234.02	16029.4	1	1	Unidentified						270	-0.2525	-0.2825	-0.623	-0.01	-0.3955	-0.209	-0.372	0.0375
286	911.7	437.164	439.169	203.106	7760	1	1	Tier 2	C00977		Tryptophanamide	0.18	134.2	286	-0.973	-0.0395	-0.0585	-0.504	-0.9365	-0.7185	1.1985	1.082
288	999.3	371.073	373.079	137.015	25441.3	1	1	Unidentified						288	-0.6325	-0.4485	-0.677	-0.5095	-0.443	0.78	-0.3575	-0.5405
303	927.7	480.143	482.149	246.085	30176.2	1	1	Tier 3 zero-reaction		HMDB00497 HMDB11160	5,6-Dihydrouridine L-alpha-Aspartyl-L-hydroxyproline			303	2.064	0.3725	1.5295	1.3275	-0.0645	3.0545	1.2005	-0.28
304	927.9	447.108	449.115	213.05	9250.6	1	1	Unidentified						304	3.3415	0.083	0.7925	0.4585	0.6175	0.68	1.2735	0.7855
313	933.3	518.196	520.201	284.138	4669.5	1	1	Tier 3 zero-reaction						313	-0.6705	-0.424	-0.475	-0.5475	0.157	-0.6675	-0.5575	-0.6305
315	938.2	454.063	456.069	220.004	212205	1	1	Tier 2	C07647		Phosphoramide mustard	23.85	46.7	315	-0.005	-0.3455	-0.468	-0.617	-0.874	-0.7425	-1.116	-0.645
324	940	440.096	442.102	412.075	6457.5	2	2	Unidentified						324	1.606	-0.0585	0.1365	0.108	0.046	0.2695	0.4465	-0.072
327	944.6	355.091	357.098	242.066	38130.5	2	2	Tier 2	C03366		5-Phosphooxy-L-lysine	0.85	57.4	327	-0.34	-0.4935	-0.549	-0.514	-0.5805	-0.4035	-0.5275	-0.503
335	946.7	577.232	579.239	343.174	8839.3	1	1	Unidentified						335	-0.788	-0.8735	-0.9015	-0.751	-0.918	-0.43	-0.8655	-0.937
336	950.8	540.099	542.105	306.041	63689.5	1	1	Tier 2	C21107		4-(beta-D-Ribofuranosyl)phenol 5'-phosphate	18.21	110.8	336	-0.4125	0.1895	-0.4645	0.0645	-0.5345	0.0645	-0.6075	-0.0145
337	950.7	516.126	518.132	282.068	4526.67	1	1	Unidentified						337	0.0645	0.6805	-0.05	0.998	-0.0275	0.3475	-0.129	1.0615
338	951.9	482.093	484.1	248.035	7761.25	1	1	Unidentified						338	-0.2485	-0.291	-0.689	0.5155	-0.4175	-0.1465	-0.413	-0.0035
340	948.8	522.089	524.095	288.03	13323.2	1	1	Tier 2			Isomer 1 of 5'-(3',4'-Dihydroxyphenyl)-gamma-valerolactone sulfate	0.14	70.4	340	-0.209	0.132	-0.601	-0.232	-0.659	0.0685	-0.7275	-0.012
347	960	496.073	498.079	262.014	303619	1	1	Tier 2			Dihydrocaffeic acid 3-sulfate	0.79	44.4	347	0.412	0.331	0.1825	0.4245	0.218	0.5665	1.2695	0.091
355	966.3	525.205	527.212	291.147	10455	1	1	Unidentified						355	-0.247	-0.5515	0.6145	-0.1135	-0.3685	-0.3445	-0.59	-0.644
366	979.6	480.071	482.077	246.012	6486.86	1	1	Tier 3 zero-reaction						366	1.0815	-0.0215	0.179	0.312	0.1345	-0.6035	0.0825	0.1285
373	982.8	618.163	620.17	384.105	191240	1	1	Tier 2			5-(3',4'-Dihydroxyphenyl)-gamma-valerolactone-4'-O-glucuronide	1.08	20.5	373	-0.183	0.719	-0.631	-0.2235	-0.654	0.2655	-0.793	0.122
375	994	485.11	487.116	251.052	4082.33	1	1	Unidentified						375	1.5505	0.14	0.83	0.8335	0.761	0.064	0.2205	0.4805
376	993.1	338.105	340.111	104.047	125895	1	1	Tier 3 zero-reaction						376	1.25	-0.0125	0.7245	0.896	0.259	-0.323	0.485	-0.343
378	994.1	335.142	337.148	101.083	170585	1	1	Tier 2	C12455	HMDB0012815	5-Aminopentanal	2.11	14.6	378	0.911	1.4605	1.683	1.663	0.7345	1.4475	0.872	2.266
381	994.6	480.071	482.077	246.013	11419.1	1	1	Tier 3 zero-reaction						381	1.0815	-0.02	0.179	0.312	0.135	-0.6035	0.0825	0.1285
382	995.1	594.127	596.134	360.069	7930	1	1	Tier 2			3,4-Dihydroxymandelate 3-O-glucuronide	1.03	175.9	382	-0.879	-0.7985	-0.2015	-0.3	-0.313	-0.518	-0.7165	-0.638
393	996.1	279.116	281.122	45.0575	63694	1	1	Tier 2	C00797		Isomer 5 of Ethylamine	1.33	15.8	393	-0.8735	-0.858	-0.772	-1.05	-0.8015	-0.413	-0.648	-1.3035
400	981.7	442.131	444.138	208.073	348856	1	1	Tier 2			4-Aminobenzoyl-(beta)-alanine	26.6	35.2	400	0.0445	0.678	-0.1365	-0.034	-0.4895	0.1495	-0.2875	0.1985
403	1034.3	279.116	281.122	45.0573	3.5784e+06	1	1	Tier 2	C00797		Isomer 6 of Ethylamine	1.94	1.3	403	-0.235	-0.515	-0.2325	-0.419	-0.643	-0.064	-0.432	-0.503
404	1025	522.088	524.094	288.03	202452	1	1	Tier 2			Isomer 2 of 5'-(3',4'-Dihydroxyphenyl)-gamma-valerolactone sulfate	0.92	12.2	404	-0.179	0.018	-0.8295	-0.812	-0.891	0.28	-0.996	-0.115
405	1031	496.073	498.079	262.014	40114.7	1	1	Tier 2			2-Hydroxy-4-methoxyacetophenone 5-sulfate	0.52	78.3	405	0.2895	0.2525	0.088	0.379	0.1755	0.4445	1.054	0.0465
407	1002.4	450.169	452.174	216.111	11334.5	1	1	Unidentified						407	-0.124	-0.1215	-0.525	-0.265	0.4365	-0.251	-1.0225	-0.556
413	1035.2	544.07	546.076	310.012	3430.25	1	1	Unidentified						413	-0.352	-0.1945	-1.072	-1.149	-1.128	0.2245	-1.308	-0.198
415	1034.3	350.115	352.124	232.114	6153.44	2	2	Tier 2			N-Acetyl-N(omega)-Hydroxyarginine	4.15	146.3	415	0.3905	-0.071	0.2945	0.023	0.011	2.032	0.287	0.2825
417	1042.5	346.085	348.091	112.027	3.5209e+06	1	1	Tier 1	C00106		Uracil	1.77	13.9	417	0.436	0.4945	0.2435	0.76	0.5475	0.724	1.09	0.445
425	1051.2	329.613	331.622	191.108	6375.75	2	2	Tier 2			4-Hydroxycitrulline	27.07	87.2	425	-0.0545	-0.16	-0.1575	-0.4125	-0.2265	-0.8525	-0.483	-0.2655
426	1050.2	393.111	395.117	159.053	32663.3	1	1	Unidentified						426	1.37	-0.979	0.7555	-0.9265	-1.7625	-0.3425	-1.7885	-0.682
430	1048.5	443.075	445.083	209.016	3431.5	1	1	Unidentified						430	-0.932	0.953	-0.7	0.159	-0.4965	-0.947	-1.0915	0.321
441	1056.4	472.165	474.171	238.107	4254	1	1	Tier 2			Isomer 1 of gamma-Glutaminyl-4-hydroxybenzene	23.57	20.5	441	-0.3535	-0.601	-0.7635	-0.628	-0.3395	-0.745	-1.009	-0.1865
443	1052.8	502.163	504.17	268.105	4674.25	1	1	Tier 2			Seryltyrosine	2.16	181	443	-0.5765	0.4275	-0.3305	-0.571	-0.1645	-0.452	-0.116	-0.4175
446	1053.3	457.567	459.573	223.508	10913	1	1	Unidentified						446	0.486	0.147	0.9725	0.987	0.6195	1.281	0.311	0.065
447	1059.8	364.067	366.073	130.009	131748	1	1	Unidentified						447	1.09	-0.057	0.173	0.2655	0.078	-0.49875	0.0575	0.167
451	1063	520.127	522.133	286.068	530017	1	1	Tier 2			Diphenol glucuronide	0.78	19.6	451	-0.028	-0.099	0.434	0.154	0.433	0.0045	-0.143	0.855
452	1061.1	400.106	402.113	166.048	2211923	1	1	Tier 3 zero-reaction						452	0.003	0.035	-0.0165	1.075	-0.042	1.06	-0.141	0.198
455	1066.1	442.143	444.149	208.084	346250	1	1	Tier 1	C00328		Kynurenine	0.78	0.1	455	-0.0265	0.681	-0.028	0.252	-0.2895	0.0075	0.604	0.3715
460	1067.2	349.158	351.164	115.099	30411.2	1	1	Unidentified						460	0.7015	0.5965	0.7625	0.827	0.2845	1.081	0.6215	1.0065
468	1084.6	336.09	338.096	102.031	34517.9	1	1	Tier 3 zero-reaction						468	-0.573	-0.8715	-0.1605	-0.1	-0.724	0.6545	0.0245	-0.732
469	1076.5	546.136	548.142	312.078	116404	1	1	Unidentified						469	1.4075	-0.079	0.0605	0.397	0.274	1.0445	0.6415	0.2545
470	1094	349.156	351.164	115.098	6486	1	1	Unidentified						470	0.724	0.6085	0.806	0.846	0.3125	1.1205	0.6655	1.061
471	1082.5	310.591	312.597	153.065	15173.2	2	2	Tier 3 zero-reaction						471	-0.4435	-0.002	0.293	-0.5185	-0.042	-0.9295	0.787	0.6755
473	1077.5	340.067	342.073	106.008	250610	1	1	Unidentified						473	1.876	0.7765	0.545	0.955	0.169	2.307	1.123	0.279
476	1087.3	322.074	324.081	88.0159	12799	1	1	Tier 3 zero-reaction						476	-0.307	-0.222	-0.309	-0.0225	-0.3895	0.29	-0.454	-0.666
480	1087.7	562.237	564.244	328.178	8129	1	1	Unidentified						480	1.4815	0	0.8125	0	0	0	0	0
482	1086.8	495.161	497.168	261.103	21482.5	1	1	Tier 2			Glycyl-Tryptophan	16.66	34	482	0.4445	-0.1785	0.0155	-0.1865	0.9095	-0.049	-0.122	0.1075
485	1093	425.047	427.053	190.989	5174.2	1	1	Tier 2			p-Chlorobenzenesulfonamide	19.16	172.7	485	-0.569	-0.436	-0.613	-0.148	-0.0025	-0.188	-0.418	0.777
486	1085.8	484.152	486.159	250.094	6208.33	1	1	Tier 2			N2-Acetyl-L-Kynurenine	3.81	33.4	486	1.7445	0.01	0.071	0.804	1.0455	1.603	-0.166	0.0465
487	1088.9	457.088	459.093	223.03	5824.6	1	1	Unidentified						487	0.3755	0.821	0.182	0.204	0.035	0.143	0.273	-0.3085
490	1084.7	391.168	393.174	157.11	24522	1	1	Unidentified						490	0.153	-0.061	0.176	0.4265	0.45	0.571	1.249	0.029
492	1092	546.136	548.142	312.078	270201	1	1	Unidentified						492	2.0895	-0.0595	0.0845	0.2785	0.2795	1.164	0.815	0.2595
494	1092	406.216	408.222	172.157	61380.6	1	1	Unidentified						494	-1.096	-0.1535	-1.113	-0.746	-0.8055	0.15	-0.8775	-0.722
496	1097	256.077	258.084	44.0368	227135	2	2	Unidentified						496	-0.849	0.49	0.697	0.178	0.9835	-0.9885	-0.4795	1.545
497	1098.1	279.116	281.122	45.0573	33962.3	1	1	Tier 2	C00797		Isomer 7 of Ethylamine	1.9	59.6	497	-0.647	-0.74	-0.5825	-0.8385	-0.6635	-0.236	-0.528	-1.023
498	1099.1	354.063	356.07	240.009	70512	2	2	Tier 2	C00491		Isomer 1 of Cystine	20.62	131.6	498	0.5415	0.168	1.0495	1.0965	0.743	0.8885	0.311	0.2155
500	1094.8	546.136	548.142	312.078	118636	1	1	Unidentified						500	1.3965	-0.079	0.0605	0.397	0.274	1.0445	0.6415	0.2545
502	1097	521.106	523.111	287.047	8656.2	1	1	Unidentified						502	-0.765	0.079	-0.5465	-0.028	-0.2305	-0.212	-0.765	-0.765
507	1098.1	484.073	486.079	250.014	11822.1	1	1	Tier 2	C16152		Blue pigment	17.11	50.5	507	0.059	-0.1565	0.049	1.4595	0.123	0.344	0.2035	-0.177
509	1099.2	321.114	323.12	174.111	115824	2	2	Tier 2	C00062		L-Arginine/D-Arginine	0.71	35.4	509	0.437	0.324	0.476	0.609	-0.043	1.4455	0.195	0.044
518	1109.5	401.116	403.123	167.058	58419.9	1	1	Tier 1	C00250		Pyridoxal	1	9.5	518	-0.0365	0.1225	0.0785	0.854	-0.038	1.3115	-0.071	0.1585
520	1112.6	438.067	440.073	204.009	345653	1	1	Unidentified						520	0.423	0.1935	-0.126	1.287	0.123	0.4915	-0.005	0.422
525	1114.4	287.609	289.616	107.102	22428.2	2	2	Unidentified						525	-0.301	0.7615	0.3205	-0.1225	-0.532	0.7275	1.509	0.085
526	1114.5	327.623	329.63	187.13	12180.5	2	2	Unidentified						526	1.4955	0.217	0.03075	-0.23375	0.143	0.048	1.1325	0.0365
527	1096.1	578.133	580.139	344.074	15143.8	1	1	Tier 2			Homogentisic acid 2-O-glucuronide	0.06	145.7	527	0.0975	0.51	0.315	0.695	0.515	1.45	0.2975	0.3005
529	1115.4	327.588	329.595	187.059	29465.5	2	2	Tier 3 zero-reaction						529	0.223	0.1455	0.0595	0.1435	0.18	0.355	2.189	0.842
530	1116.6	434.21	436.216	200.152	19524	1	1	Unidentified						530	0	0	6.364	0	0	0	0	0
533	1115.6	445.106	447.111	211.048	7622	1	1	Tier 2	C08538	HMDB0029842	Betalamic acid	0.54	25.8	533	-0.9895	2.5955	0.249	2.9945	-0.119	1.6065	-0.014	1.1045
536	1119.6	544.07	546.076	310.012	17456.5	1	1	Unidentified						536	-0.667	0.676	-0.585	0.412	-0.6355	-0.4955	-0.819	0.573
541	1112.6	522.088	524.095	288.03	820481	1	1	Tier 2			5'-(3',4'-Dihydroxyphenyl)-gamma-valerolactone sulfate	0.47	69.9	541	-0.6555	0.7415	-0.5875	0.444	-0.6325	-0.482	-0.8825	0.5235
544	1120.3	543.216	545.222	309.157	10961.1	1	1	Tier 2			Lysyl-Tyrosine	21.53	187.6	544	0.6475	0.678	0.2705	1.418	0.333	0.624	-0.022	0.3175
550	1109.5	349.158	351.164	115.099	12766.6	1	1	Unidentified						550	1.035	0.816	1.0845	1.2285	0.385	1.3375	0.9555	1.505
556	1137.3	400.084	402.091	166.026	263890	1	1	Tier 2	C03590		4-Hydroxyphenylglyoxylic acid	1.49	139.5	556	0.134	0.125	0.1855	0.3755	0.24	0.738	1.3945	0.274
557	1133.2	580.221	582.227	346.163	7666.44	1	1	Unidentified						557	-0.114	0.0255	-0.356	-0.3605	0.1355	2.06	-0.081	0.098
560	1130.6	291.116	293.122	57.0575	79738.4	1	1	Unidentified						560	-0.086	1.21	0.0825	-0.0915	0.1395	2.0385	0.054	0.1
564	1132.1	322.083	324.09	176.05	5221.6	2	2	Tier 3 zero-reaction						564	-0.1695	0.2925	-0.235	-0.029	0.037	0.183	0.326	1.2745
571	1129	598.231	600.237	364.173	3739	1	1	Unidentified						571	-0.099	0.137	-0.3385	-0.2605	0.1065	2.1165	-0.0115	0.164
576	1135.1	554.177	558.191	87.0679	3254.8	1	2	Tier 3 zero-reaction						576	0.3035	-0.295	-0.5835	0.8225	1.045	1.0685	0.5755	0.1915
580	1135.2	472.051	474.057	237.993	11206.5	1	1	Unidentified						580	2.4365	0.788	0.8775	1.793	0.4935	-2.4375	1.022	0.8885
583	1139.3	578.133	580.139	344.074	51530.5	1	1	Tier 2	C20637		5-[[(4,7-Dihydroxy-2-oxo-2H-1-benzopyran-3-yl)amino]carbonyl]-4-methyl-1H-pyrrole-3-carboxylic acid	16.73	112.2	583	0.102	0.517	0.32	0.6985	0.5195	1.457	0.299	0.3
586	1154.8	442.131	444.137	208.073	22773.9	1	1	Tier 2	C05647		Isomer 1 of Formyl-5-hydroxykynurenamine	26.67	2.2	586	-0.321	0.695	-0.4365	0.707	-0.372	-0.158	-0.738	0.55
589	1153.8	280.122	282.128	46.0634	107228	1	1	Unidentified						589	0.889	0.161	0.706	0.787	1.3235	1.195	0.3625	0.299
592	1132.1	405.618	407.625	171.56	8351.75	1	1	Unidentified						592	0.0165	-0.206	0.877	-0.1095	-0.204	1.1645	-0.318	-0.9405
593	1155.8	323.137	325.144	89.0789	58293.3	1	1	Unidentified						593	0.684	0.3235	1.1085	0.63	0.4935	0.679	0.9115	0.507
597	1156.7	621.159	625.172	154.049	16764.1	1	2	Unidentified						597	0.585	0.3215	0.921	0.571	0.5205	0.728	0.9365	0.507
598	1157.7	377.152	379.159	143.094	63498.6	1	1	Tier 2			L-2-Amino-3-methylenehexanoic acid	1.25	15.7	598	-0.412	-0.216	-0.092	0.885	-0.7195	0.7085	-0.4105	-0.328
604	1172.3	335.142	337.148	101.083	86815.6	1	1	Tier 2			4-Hydroxypiperidine	2.1	22.3	604	1.0995	1.815	2.081	1.979	0.864	1.7815	1.0955	2.7105
607	1163.5	279.116	281.123	45.0582	1.01854e+07	1	1	Tier 2	C00797		Ethylamine	1.18	119.7	607	1.0255	0.1995	0.745	0.695	1.2765	1.109	0.3675	0.2855
611	1167	279.117	281.123	45.0586	10185726	1	1	Tier 2	C00543		Dimethylamine	2.66	122.7	611	1.018	0.197	0.7405	0.6875	1.27	1.105	0.3655	0.28
612	1170.2	454.062	456.068	220.004	511313	1	1	Tier 2	C16559		Isophosphamide mustard	22.43	91	612	0.32	-0.3215	-0.35	-0.4635	-0.4495	-0.42	-0.5775	-0.486
613	1172.3	293.131	295.138	59.073	141357	1	1	Tier 3 zero-reaction						613	0.3005	0.158	0.0145	1.031	0.1625	0.4765	-0.091	0.0765
614	1178.5	446.126	448.133	212.068	1.819e+06	1	1	Tier 2			Vanillactic acid	1.21	66.3	614	0.3485	0.4465	0.1825	1.2085	0.1445	0.497	0.1615	0.3595
616	1180.5	360.09	362.096	126.031	472066	1	1	Tier 2			4-Hydroxy-2H-pyran-3-carboxaldehyde	1.22	87	616	-0.2275	-0.18	-0.431	-0.221	-0.475	-0.122	-0.317	-0.6885
618	1185.7	402.1	404.107	168.042	976652	1	1	Tier 1		HMDB00750	3-Hydroxymandelic acid	1.38	16.6	618	2.0165	0.7145	0.9715	0.611	3.929	3.558	1.9805	-0.6675
620	1183.6	606.164	608.17	372.106	36416.4	1	1	Unidentified						620	0.755	0.4665	0.298	1.2025	0.6145	1.2045	0.7635	0.618
621	1238.7	412.169	414.175	178.11	11470.6	1	1	Tier 2	C20361	HMDB0001240	Pseudooxynicotine	0.44	51.9	621	2.202	0.5255	0.5135	0.6075	0.7075	0.41	0.1565	0.883
623	1184.7	391.095	393.101	157.037	56283	1	1	Tier 2	C02220	HMDB0001241	2-Aminomuconic acid	1.37	150.7	623	-1.2135	-2.573	-1.0585	-2.066	-2.0975	0.783	-2.368	-1.9755
624	1184.7	415.13	417.138	181.072	105221	1	1	Tier 2	C04368		3-Amino-3-(4-hydroxyphenyl)propanoic acid	4.47	23.8	624	-0.4355	0.252	-0.127	0.109	-0.07	-0.254	-0.0765	1.1055
625	1188.8	458.072	460.078	224.014	44708.3	1	1	Unidentified						625	1.4015	0.267	1.042	1.199	1.1435	1.681	0.6315	0.3565
636	1193.9	349.157	351.163	115.099	115888	1	1	Unidentified						636	1.768	1.5	1.947	2.2095	0.721	1.958	1.7935	2.774
641	1210.3	404.2	406.206	170.142	31526.9	1	1	Unidentified						641	0.532	0.414	0.357	0.7755	0.3625	1.451	0.366	0.079
644	1212.5	371.106	373.111	137.047	872065	1	1	Tier 2		HMDB01891	m-Aminobenzoic acid	1.38	110.6	644	0.586	2.9	0.2045	3.854	1.103	3.089	0.3185	1.289
645	1211.4	367.166	369.174	133.108	34443.5	1	1	Unidentified						645	1.286	1.135	1.4645	1.6265	0.4625	1.422	1.321	2.236
649	1216.1	474.121	476.128	240.063	25232.8	1	1	Unidentified						649	-0.183	1.385	0.6935	1.408	0.261	0.398	-0.193	-0.355
655	1218.6	401.116	403.123	167.058	53351.3	1	1	Tier 2		HMDB13029	Noradrenochrome o-semiquinone	0.43	8	655	0.6875	1.4105	1.6385	2.3095	0.812	3.0415	0.8545	1.0395
670	1236.6	311.082	313.089	154.048	7695.67	2	2	Unidentified						670	0.544	0.336	1.031	0.858	0.52	0.9565	0.761	0.707
675	1236.2	530.111	532.118	296.053	6504.67	1	1	Tier 2		HMDB29318	Caffeoylmalic acid	0.88	64.3	675	-1.0395	-1.16925	-0.7915	-0.7885	-1.009	1.17	-0.7305	-0.6395
676	1237.2	462.169	464.175	228.11	47328.1	1	1	Tier 3 zero-reaction						676	0.22	0.773	0.1455	0.73	0.6395	0.9025	-0.5345	-0.644
677	1238.2	585.154	587.16	351.095	8221.08	1	1	Unidentified						677	0.9645	0.232	0.733	0.1535	0.363	1.54	0.6665	0.2435
680	1240.8	383.632	385.639	149.574	19447.2	1	1	Unidentified						680	0.435	0.1515	0.622	0.433	0.0655	0.895	1.1005	-0.011
685	1240.3	337.103	339.11	206.09	59697.8	2	2	Unidentified						685	0.1575	-0.3255	-0.699	-0.5295	-0.621	-0.374	-0.39	-0.7445
691	1242.3	334.074	336.08	100.016	81522.5	1	1	Unidentified						691	-1.6135	-3.494	-0.989	-0.701	-3.024	1.484	0.0055	-3.2495
700	1252.5	363.101	365.107	258.085	154161	2	2	Tier 3 zero-reaction						700	0.8415	0.1805	0.468	1.192	0.165	1.61	0.484	0.0045
701	1251.6	402.1	404.106	168.042	66747.2	1	1	Tier 2	C05577		Isomer 1 of 3,4-Dihydroxymandelaldehyde	1.4	10.6	701	0.4885	0.5255	-0.0735	0.8735	0.098	0.397	-0.8485	0.5595
702	1254.7	332.103	334.109	98.0449	21985	1	1	Unidentified						702	-0.4495	-0.6575	-0.682	0.1975	-0.745	-0.4405	-0.402	0.0995
703	1255.6	356.608	358.615	245.1	235070	2	2	Unidentified						703	0.444	-0.656	0.073	-0.3385	-0.338	1.713	-0.241	-0.651
707	1255.2	390.601	392.607	313.084	20110.4	2	2	Unidentified						707	0.127	0.5635	0.488	0.842	0.4355	2.5245	1.4275	1.004
714	1257.8	305.629	307.637	143.141	5883.64	2	2	Tier 2	C15853		Dehydrospermidine	1.55	113.9	714	1.495	0.959	0.9095	1.369	0.5475	1.8445	2.269	0.561
715	1256.5	390.601	392.607	156.542	9137.33	1	1	Unidentified						715	0.114	0.5505	0.475	0.829	0.4225	2.5115	1.4145	0.991
716	1257.3	451.052	453.058	216.993	4377	1	1	Unidentified						716	0.645	0.534	1.27	0.988	0.761	1.147	0.782	0.134
718	1258.7	297.565	299.571	127.013	133719	2	2	Unidentified						718	1.1025	0.6275	1.4725	0.8805	0.8735	1.5625	1.0515	0.0665
719	1272.2	300.103	302.109	132.089	6965.5	2	2	Tier 2	C03943	METPA0448	(2R,4S)-2,4-Diaminopentanoic acid	1.23	107.6	719	1.227	0.596	0.55	0.553	0.282	2.5095	0.634	0.368
720	1257.8	296.565	298.572	125.014	790909	2	2	Tier 3 zero-reaction						720	1.041	0.615	1.4735	1.1935	0.851	1.5645	1.0305	0.079
724	1259.3	323.021	325.027	88.9627	4622.5	1	1	Unidentified						724	0.9435	0.488	1.101	0.995	0.6405	1.169	0.851	0.0945
725	1259.7	346.024	348.03	223.931	3957.14	2	2	Unidentified						725	0.8855	0.578	1.207	0.866	0.716	1.0655	0.7385	-0.0475
726	1257.2	332.585	334.592	98.5267	13188.3	1	1	Unidentified						726	0.688	0.262	2.3485	1.209	0.8305	4.465	1.132	0.486
727	1256.8	509.21	511.216	275.151	11089.1	1	1	Tier 3 zero-reaction						727	0.0515	-0.3225	1.0165	0.68	-0.0845	-0.101	-0.247	-0.4145
728	1257.8	266.03	268.037	31.9716	131810	1	1	Unidentified						728	0.9585	0.243	0.4325	0.3995	0.118	1.026	0.9795	0.2475
729	1257.8	323.021	325.027	177.926	3257.33	2	2	Unidentified						729	0.9435	0.488	1.101	0.995	0.6405	1.169	0.851	0.0945
736	1277.4	405.184	407.19	171.125	7756.14	1	1	Tier 3 zero-reaction						736	-0.3265	-0.2175	-0.185	-0.1115	1.373	1.5745	0.106	1.2755
738	1265	474.157	476.164	240.099	97818.6	1	1	Unidentified						738	0.977	0.0745	-0.1665	2.85	1.2105	0.1695	0.3145	0.038
740	1266	263.084	265.091	29.0259	591611	1	1	Unidentified						740	1.337	0.0635	0.2245	1.1805	1.6305	1.7755	0.764	0.389
741	1271.2	319.111	321.117	85.0525	4698638	1	1	Tier 3 zero-reaction		HMDB02039	2-Pyrrolidinone			741	1.824	0.1035	0.0735	2.193	2.179	2.081	1.0835	1.059
745	1272.2	444.147	446.153	210.089	132478	1	1	Tier 2	C15986		2,6-Dihydroxypseudooxynicotine	26.67	85.2	745	-0.4595	-0.3845	-0.6295	0.5365	-0.57	-0.402	-0.4505	-0.3965
748	1276.3	589.273	591.279	355.215	9626.6	1	1	Unidentified						748	0	0.7715	0	2.589	0	0	0	0
749	1273.3	349.619	351.626	231.121	47389.9	2	2	Unidentified						749	0.5945	0.38	0.5925	0.8405	1.056	0.9185	0.0615	0.2105
752	1275.3	399.137	401.143	165.078	222466	1	1	Tier 2			Norsalsolinol	1.6	56.1	752	0.005	0.623	0.322	0.1295	1.3295	0.421	0.0605	0.315
758	1283.4	616.166	618.173	382.108	4958.5	1	1	Unidentified						758	0.2315	-0.683	-1.2295	0.5155	-1.093	-1.1595	-1.0385	-1.0325
759	1280.9	282.59	284.596	97.0634	4065.17	2	2	Unidentified						759	-0.8835	-0.88	-0.5265	-1.013	-0.29	-0.673	-1.128	-0.0805
760	1282.4	427.131	429.137	193.073	75698.4	1	1	Tier 3 zero-reaction		HMDB00821 HMDB00859 HMDB11723	Phenylacetylglycine Methylhippuric acid 2-Methylhippuric acid			760	1.149	2.0195	1.049	2.261	1.2005	1.991	1.4615	1.583
762	1292.8	464.083	466.089	230.024	17186.1	1	1	Tier 3 zero-reaction						762	0.662	-0.0385	0.2715	-0.015	1.012	0.3405	0.19	-0.286
763	1280.5	450.067	452.072	216.009	65246.8	1	1	Unidentified						763	0.721	0.299	0.9085	0.706	0.378	1.1805	0.855	0.806
765	1282.5	572.084	574.087	338.025	97992.1	1	1	Tier 3 zero-reaction		HMDB03074	Delphinidin			765	5.2445	0	0.323	0	0	2.8455	4.238	0
766	1284.4	708.211	710.218	474.153	12828.5	1	1	Unidentified						766	0.299	-0.699	-1.0215	-0.4155	-0.573	-0.6065	-0.666	-0.807
768	1282.4	291.079	293.086	57.0209	1.03428e+06	1	1	Unidentified						768	0.6615	0.6295	0.548	1.605	0.889	0.99	0.622	0.6245
769	1283	354.103	356.107	240.089	18106.2	2	2	Unidentified						769	-1.334	0.24	-0.0405	0.0385	0.6375	-0.4175	-0.11	0.25
770	1283.4	297.595	299.601	127.073	11909.8	2	2	Unidentified						770	-1.609	0.0095	-0.32	0.6805	-0.341	-1.542	-0.034	-0.197
771	1286.5	356.062	358.068	122.004	46994.3	1	1	Tier 3 zero-reaction						771	0.063	-0.0515	0.099	0.6365	-0.74675	0.7855	0.2375	-0.537
772	1285.4	300.613	302.62	133.11	16618.2	2	2	Unidentified						772	3.4745	-0.065	-0.0425	6.432	-0.12	0.137	1.261	1.8065
773	1286.5	270.074	272.081	72.0318	12142.5	2	2	Unidentified						773	-4.9915	1.494	-4.617	2.756	-3.6005	-3.469	0.8735	3.1555
776	1290.8	434.109	436.115	400.101	67071.7	2	2	Tier 2			3-Hydroxy-kynurenine O-glucuronide	12.29	45.8	776	0.6855	0.8805	-0.4335	-0.6075	-0.737	-0.682	-0.9565	-0.5505
789	1291.2	549.162	551.168	315.104	3145.78	1	1	Unidentified						789	0.798	-0.096	-0.047	0.271	-0.2625	-2.465	-0.6925	0.607
797	1294.7	532.179	534.185	298.121	7485	1	1	Tier 3 zero-reaction						797	0.414	-0.788	-0.45475	-0.4445	-0.602	-0.5145	-0.6945	-0.661
798	1290.8	330.095	332.102	192.074	58560.4	2	2	Unidentified						798	0.443	-0.692	-0.1865	-0.1395	-0.259	1.886	-0.4925	-1.037
803	1293.7	306.619	308.625	145.121	45729.8	2	2	Unidentified						803	0.069	1.3725	0.7545	0.548	0.348	-0.022	0.38	2.664
804	1293.9	307.619	309.625	147.12	9924.5	2	2	Unidentified						804	0.037	1.5075	0.7885	0.6435	0.3605	-0.025	0.5445	3.114
806	1295.9	460.106	462.113	226.048	17660	1	1	Tier 3 zero-reaction						806	1.462	-0.1095	0.189	0.2305	-0.2485	1.7415	0.7825	0.283
811	1295.3	488.21	490.216	254.151	5559	1	1	Unidentified						811	1.1515	0.341	0.373	0.565	0.446	-0.62375	0.2305	0.2015
816	1295.9	323.598	325.604	179.079	8442.25	2	2	Tier 2	C16675	HMDB0011690	7-Aminomethyl-7-carbaguanine	3.13	140.8	816	0.67	-1.157	-1.459	-0.8905	-1.5475	-1.489	-2.277	-2.946
820	1297	435.104	437.11	201.046	393275	1	1	Unidentified						820	0.0965	0.6605	-0.4795	2.5695	-0.8205	1.187	-0.488	-0.5585
821	1300	587.151	589.158	353.093	61481.5	1	1	Unidentified						821	-0.2635	-0.5315	-0.0805	0.278	-0.5295	-0.3725	-0.4655	-0.6645
828	1309.3	507.195	509.201	273.136	57163.5	1	1	Tier 2			N-Acetyl desmethyl frovatriptan	22.84	34.7	828	-0.296	-0.548	-0.1335	0.2525	-0.5495	-0.391	-0.482	-0.677
830	1302.1	371.597	373.603	275.077	24755.3	2	2	Unidentified						830	-1.1875	1.7465	1.208	-0.224	2.23	-0.294	-0.2205	1.5585
833	1307.2	371.597	373.604	137.539	13770.2	1	1	Unidentified						833	-1.1875	1.7465	1.208	-0.224	2.23	-0.294	-0.2205	1.5585
834	1309.3	587.152	589.158	353.093	28612.6	1	1	Unidentified						834	-0.2635	-0.5315	-0.0805	0.278	-0.5295	-0.37	-0.4655	-0.6645
838	1310.3	544.127	546.134	310.069	17093	1	1	Unidentified						838	0.1335	-0.1415	0.126	0.1735	0.4625	0.8095	0.9155	1.0445
843	1311.9	371.056	373.062	273.995	36120.4	2	2	Unidentified						843	1.4995	-0.025	0.0395	0.071	-0.1425	0.1035	0.4535	-0.0585
845	1312.3	370.057	372.063	271.996	130508	2	2	Unidentified						845	1.337	-0.043	0.022	0.0595	-0.154	0.089	0.452	-0.065
846	1312.3	330.095	332.102	192.073	10844.6	2	2	Unidentified						846	0.467	-0.571	-0.166	-0.043	-0.195	1.9775	-0.3875	-0.899
849	1312.1	385.121	387.128	151.063	978402	1	1	Tier 2	C16571	HMDB0060680	2-Amino-3-methylbenzoic acid	0.82	7	849	2.044	0.022	0.3565	0.3175	-0.01	3.5985	0.8845	0.458
859	1319.5	488.116	490.123	254.058	13418.5	1	1	Tier 3 zero-reaction						859	0.0025	0.673	-0.0115	0.433	0.72	0.2555	-0.167	-0.2695
866	1322.2	329.095	331.101	95.0367	132730	1	1	Tier 2	C02502		2-Hydroxypyridine	1.27	34.2	866	0.236	0.4915	0.149	0.6525	0.994	0.4565	0.3715	0.206
873	1324.6	439.085	441.09	205.027	100660	1	1	Tier 2	C05663	HMDB33528	6-Hydroxykynurenic acid	23.64	21.5	873	0.16	-0.0105	-0.041	-0.0025	0.0205	-0.036	2.391	2.289
885	1338.1	267.055	269.062	32.9971	83666	1	1	Unidentified						885	0.836	0.294	1.419	1.451	1.327	1.859	0.512	0.599
887	1338.1	501.114	505.128	34.0049	177390	1	2	Tier 3 zero-reaction		HMDB03125	Hydrogen peroxide			887	0.9595	0.331	1.5365	1.4965	1.5065	2.0095	0.549	0.6655
891	1340.2	539.224	541.23	305.166	13955	1	1	Unidentified						891	0.8255	0.13	0.302	0.1675	0.6445	0.42	1.182	0.5395
893	1341.2	271.082	273.089	74.0475	28702.4	2	2	Unidentified						893	-0.099	1.897	0.6855	2.083	1.103	1.3735	0.1425	1.782
897	1347.3	373.158	375.164	139.099	74208.9	1	1	Tier 2			9-Azabicyclo[3.3.1]nonan-3-one	1.16	21.1	897	-0.9135	0.0915	-0.028	0.2965	0.4215	0.7305	0.007	0.1445
899	1347.4	282.061	284.068	48.0028	110434	1	1	Tier 3 zero-reaction						899	1.0145	-0.0185	0.1705	0.331	0.1615	-0.5755	0.001	0.0935
901	1349.5	355.619	357.626	243.121	154185	2	2	Tier 2		HMDB29031	Prolyl-Gamma-glutamic acid	0.7	109.9	901	-0.3685	-0.537	-0.8685	0.181	-0.792	-0.743	-0.852	-0.8035
905	1359.6	562.237	564.243	328.178	9139.4	1	1	Unidentified						905	5.2215	0	2.8925	0	0	0	0	0
910	1354.5	280.1	282.106	46.0414	939311	1	1	Tier 3 zero-reaction		HMDB00108	Ethanol			910	2.1015	0.541	1.427	1.874	0.83	2.6715	1.551	0.1385
911	1356.6	464.083	466.089	230.025	12307.3	1	1	Tier 3 zero-reaction						911	-0.8135	-0.35	-0.793	-0.4085	0.6665	-0.045	-0.9355	-0.5615
914	1354.6	313.626	315.633	159.136	4641.33	2	2	Unidentified						914	-2.232	-0.126	0.0955	-0.9535	0.601	-1.07	-0.126	3.725
918	1359.8	404.079	406.088	170.021	25740.3	1	1	Tier 3 zero-reaction						918	-0.251	-0.1115	-0.193	-0.0985	1.1505	0.1855	-0.15	-0.168
924	1390.7	307.147	309.153	73.0882	49423.9	1	1	Tier 2	C14422		Isomer 1 of Diethylamine	3.24	75.1	924	0.1885	0.1895	0.016	0.673	-0.1485	2.045	0.0525	-0.2985
925	1378.3	430.131	432.138	196.073	200478	1	1	Tier 2			3-(3,4-Dihydroxyphenyl)-2-methylpropionic acid	1.18	1.3	925	0.367	0.202	0.357	1.0645	0.2465	0.7875	0.575	0.89
935	1362.7	380.062	382.067	146.003	8849.06	1	1	Unidentified						935	1.3315	0.611	1.23	5.553	1.1715	0.3955	1.5105	0.1405
936	1364.8	652.185	654.191	418.126	87408.1	1	1	Unidentified						936	-0.346	-0.189	-0.9	-0.516	0.9565	-0.691	-0.444	-0.883
937	1363.9	572.104	574.111	338.046	4855.5	1	1	Tier 3 zero-reaction						937	-0.438	0.052	-0.0865	0.472	0.424	1.4515	-0.225	-0.211
939	1360.8	453.139	455.145	438.162	3855.4	2	2	Unidentified						939	1.393	-0.321	0.4065	2.5845	-1.471	0.075	-1.905	2.222
940	1364.8	476.155	478.161	242.097	19427.7	1	1	Tier 2			Serylhistidine	10.09	121.6	940	-0.528	-0.3205	-1.091	-0.746	0.5735	-0.696	0.135	-0.641
942	1364.4	492.147	494.153	258.089	6331.62	1	1	Tier 3 zero-reaction						942	-0.321	-0.0115	-0.1685	0.3765	0.3885	1.3475	-0.2995	-0.272
945	1364.8	293.113	295.12	118.11	30053.3	2	2	Unidentified						945	0.4375	0.4555	0.3255	0.392	1.1145	0.5875	0.3635	0.8295
950	1365.9	281.14	283.147	47.0814	10230	1	1	Unidentified						950	-0.51475	-0.51475	-0.51475	0.452	1.02075	1.03975	-0.1445	0.31975
951	1364.8	294.113	296.119	120.11	3882.25	2	2	Unidentified						951	0.443	0.434	-0.0885	0.17	0.9145	0.3915	0.16	0.651
952	1351.5	328.116	330.122	188.114	10306.5	2	2	Tier 2	C03884		L-Targinine	19.5	180.7	952	1.499	0.174	0.058	-0.2285	0.1275	0.0205	1.0705	0.02
953	1367	422.137	424.144	188.079	10671.6	1	1	Tier 3 zero-reaction						953	0.987	-0.5135	0.491	-0.124	-0.761	-0.045	-0.7865	-0.359
958	1367	464.163	466.17	230.105	30286.9	1	1	Unidentified						958	-0.908	-1.2045	-0.9145	-0.4285	-1.5825	-0.629	-1.603	-1.813
964	1368	297.074	299.08	126.031	513316	2	2	Unidentified						964	0.0955	-0.427	-0.8215	-1.0005	-0.8935	-1.017	-1.1465	-0.7905
965	1369.9	298.074	300.08	128.031	76209	2	2	Unidentified						965	-0.058	-0.284	-0.674	-0.8015	-0.692	-0.831	-0.4325	-0.609
966	1372	480.158	482.165	246.1	91215.6	1	1	Tier 2			cyclic 6-Hydroxymelatonin	1.06	47.4	966	0.063	-0.0185	0.148	1.1665	0.541	1.6025	-0.102	0.535
970	1377.2	399.173	401.179	165.115	308123	1	1	Tier 2		HMDB39665	5-Ethyl-1,2,3,4,5,6-hexahydro-7H-cyclopenta[b]pyridin-7-one	2	76	970	-1.315	-1.054	-0.2015	0.167	-0.4315	-1.144	-0.992	-1.089
972	1378.3	299.095	301.103	65.0368	273188	1	1	Unidentified						972	0.7945	0.7675	1.313	0.03	0.019	3.031	3.44	1.1465
973	1379.2	367.606	369.613	267.096	66613.1	2	2	Tier 3 zero-reaction						973	0.574	0.1025	0.6415	0.9025	0.4255	-0.119	1.205	-0.144
974	1380.2	462.132	464.139	228.074	92375.1	1	1	Tier 2			Benzyl salicylic acid	9.95	204.7	974	2.007	0.107	1.092	1.1245	0.24	1.843	0.9235	-0.417
975	1381.3	430.131	432.138	196.073	3.012e+06	1	1	Tier 2	C12205		5-Hydroxyconiferyl alcohol	1.37	10.5	975	0.516	0.321	0.1575	1.087	0.2835	1.061	0.739	0.78
976	1382.3	372.089	374.096	138.031	2.79354e+06	1	1	Tier 1	C00156	HMDB0000500	4-Hydroxybenzoic acid	1.22	3	976	0.4275	1.411	0.2415	2.3745	0.798	1.7395	0.223	0.6245
977	1384.4	487.109	489.115	253.051	19526	1	1	Unidentified						977	0.8685	0.0895	0.3255	0.3565	0.3185	-0.271	0.069	0.8245
981	1384	367.606	369.613	133.548	12147.8	1	1	Unidentified						981	0.4905	0.142	0.5865	0.8945	0.29	-0.1025	0.9155	-0.0945
982	1383.5	333.126	335.133	99.0679	91799.5	1	1	Tier 3 zero-reaction						982	0.012	-0.3675	-1.144	-0.0395	-0.2115	0.441	0.9165	-0.298
983	1383.5	299.095	301.102	130.073	1.86461e+06	2	2	Tier 2		HMDB29396	L-cis-3-Amino-2-pyrrolidinecarboxylic acid	1.03	79.5	983	0.7785	0.777	1.5265	0.0285	0.019	4.011	4.235	1.2685
984	1386.4	656.125	658.132	422.067	19242.1	1	1	Unidentified						984	-0.936	-0.6575	-0.6125	0.097	-0.538	-0.368	-0.411	-0.893
988	1390.5	378.103	380.11	288.09	5070.33	2	2	Unidentified						988	0.0325	0.0625	-0.034	0.1615	0.061	-0.045	-0.0575	0.8435
990	1391.7	328.116	330.123	188.115	78346.7	2	2	Tier 3 zero-reaction						990	1.4195	0.1675	0.047	-0.224	0.09	0.0035	1.014	-0.0165
1001	1392.6	307.147	309.153	73.0886	912128	1	1	Tier 2	C14422	HMDB0041878	Diethylamine	1.88	129.3	1001	1.0575	0.661	0.806	1.491	0.31	2.218	0.9795	0.2295
1003	1389.5	529.146	531.152	295.088	12434.7	1	1	Unidentified						1003	0	0	0.041	1.3835	0	0	0.876	0
1005	1393.6	400.121	402.127	166.062	3.5299e+06	1	1	Tier 1	C01744		Desaminotyrosine	1.63	4.4	1005	0.382	0.3105	0.1735	0.388	0.5765	1.3255	1.1565	0.052
1006	1392.5	366.115	368.122	132.057	22971	1	1	Tier 3 zero-reaction						1006	1.9865	0.2015	-0.0585	-0.078	0.098	-0.0135	-0.2015	0.2635
1007	1392.7	400.034	402.04	165.976	21990	1	1	Unidentified						1007	-0.579	0.351	0.4985	0.992	0.0215	1.4505	0.24	0.216
1013	1393.8	464.164	466.17	230.105	16294.1	1	1	Unidentified						1013	-0.908	-1.2045	-0.9145	-0.4285	-1.587	-0.6345	-1.603	-1.813
1015	1393.8	297.074	299.081	126.031	203568	2	2	Unidentified						1015	0.115	-0.4365	-0.8035	-0.981	-0.868	-0.9975	-1.089	-0.745
1016	1396.7	328.116	330.123	188.116	62789.2	2	2	Tier 3 zero-reaction						1016	1.419	0.1585	0.049	-0.2225	0.0865	0.003	1.013	-0.031
1017	1396.7	563.224	565.23	329.166	11639.8	1	1	Tier 3 zero-reaction						1017	0.34	-0.2165	1.3095	-0.3475	0.1095	0.12	-0.0465	-0.071
1029	1401.9	350.105	352.113	232.094	16450	2	2	Unidentified						1029	-1.202	-0.221	-0.679	-0.334	-0.5705	-0.14	-0.81	0.193
1031	1401.5	553.2	555.207	319.142	10291	1	1	Tier 2			Norfloxacin	15.3	18.8	1031	0.021	0.6195	-0.0405	0.108	-0.0445	0.3725	-0.3125	-0.3125
1032	1402	376.624	378.633	285.132	53863.9	2	2	Tier 3 zero-reaction		HMDB02171	Glycylprolylhydroxyproline			1032	0.2245	0.9265	1.07	0.202	1.0355	2.257	-0.0515	0.4755
1035	1401	430.095	432.099	196.037	13472.2	1	1	Unidentified						1035	0.001	0.6405	0.3095	0.2015	0.234	0.5585	0.078	0.305
1040	1412.2	501.079	503.085	267.02	16911.2	1	1	Unidentified						1040	1.3765	-0.071	1.2545	0.2745	1.6005	0.4125	-0.286	0.1405
1041	1415.4	350.577	352.583	233.037	111753	2	2	Tier 1		HMDB0004148	Dopamine 4-O-sulfate (2 tags, 2 charges)	1.4	3.5	1041	0.0105	0.0315	-0.0845	0.54	0.068	0.1575	0.003	0.8685
1042	1414.3	328.099	330.105	188.082	13748.5	2	2	Tier 3 zero-reaction						1042	0.8675	-0.4355	0.367	-0.053	-0.6165	-0.041	-0.534	-0.3265
1043	1410.2	303.079	305.086	69.021	43880.9	1	1	Unidentified						1043	0.097	0.92	1.212	1.1485	-0.3315	2.344	1.6645	1.983
1044	1413.8	338.068	340.075	208.019	12064	2	2	Unidentified						1044	3.222	0.29	1.174	1.875	0.6205	3.162	1.972	-0.136
1047	1414.3	310.598	312.604	153.079	36827.3	2	2	Tier 2	C06502		FAPy-adenine	21.62	27.7	1047	0.0055	0.032	-0.185	0.47	0.0485	-0.005	0.024	0.8695
1048	1412.3	354.101	356.108	240.085	37024.7	2	2	Unidentified						1048	1.2285	-1.5185	-0.198	-0.5485	-1.468	-0.3655	-0.9825	-2.0585
1049	1414.8	345.588	347.594	223.059	40061.6	2	2	Tier 2	C05645	HMDB0004083	4-(2-Amino-3-hydroxyphenyl)-2,4-dioxobutanoic acid	15.25	132.8	1049	0.6395	-1.111	-0.1665	-0.695	-0.9105	0.198	-0.183	-1.6845
1051	1413.3	415.168	417.174	181.11	5055.5	1	1	Tier 2			3,4-Dimethoxyphenylethylamine	1.62	33.7	1051	0.43	0.149	0.596	0.382	0.2005	0.658	0.971	0.537
1060	1417.3	406.166	408.173	172.108	2532	1	1	Tier 2			1,2,3,4-Tetrahydro-beta-carboline	18.71	5.5	1060	0.5155	0.0605	0.046	0.3025	0.248	-0.6785	-0.1275	0.3825
1061	1418.4	533.21	535.217	299.152	8222.33	1	1	Tier 2			N-depropylpropafenone/N-desalkylpropafenone	0.52	92.7	1061	-0.3095	-0.5565	-0.342	-0.3485	-0.676	-0.544	-0.3415	-0.7515
1062	1415.8	463.12	465.126	458.122	9613	2	2	Tier 3 zero-reaction		HMDB01142	FMNH			1062	-1.899	-1.1445	-1.915	-2.0475	0.543	-1.943	-2.1135	0.982
1066	1415.4	313.627	315.633	159.137	9946.67	2	2	Unidentified						1066	-0.044	0.6325	0.6215	0.501	0.1525	0.043	0.2995	1.844
1070	1418.4	462.205	464.212	228.147	5019	1	1	Tier 3 zero-reaction		HMDB11174 HMDB11175	L-isoleucyl-L-proline L-leucyl-L-proline			1070	1.616	0.4	1.654	0.9575	0.9955	1.603	1.436	0.895
1071	1422.5	400.121	402.127	166.062	5.6131e+06	1	1	Tier 2			Ethyl vanillin	1.34	27.2	1071	0.3595	0.3115	0.165	0.36	0.6	1.2205	0.9095	0.0325
1073	1428.8	279.116	281.122	45.0573	99804.5	1	1	Tier 3 zero-reaction						1073	0.765	0.089	0.5475	0.4485	0.999	0.9465	0.293	0.053
1077	1425.7	332.076	334.082	196.035	72494.5	2	2	Unidentified						1077	2.528	-0.018	0.016	1.7505	0.0265	0.033	4.659	-0.112
1078	1426.6	285.098	287.104	102.079	88091.8	2	2	Unidentified						1078	0.123	-0.2275	-0.281	1.2825	1.7	0.043	0.2575	1.141
1079	1427.6	409.121	411.127	175.063	78387.8	1	1	Tier 2	C02298		N-Acetylindoxyl	1.44	121.1	1079	0.3935	0.2665	0.416	0.632	-0.056	0.8895	0.9035	0.2675
1081	1430.6	399.174	401.179	165.115	4.6618e+06	1	1	Tier 1	C02765	HMDB0001943	Pseudoephedrine	0.29	27.4	1081	0.0465	-0.0245	-0.0185	-0.0215	0.06	-0.0255	4.823	1.7725
1086	1432.9	279.116	281.122	45.0575	103685	1	1	Tier 3 zero-reaction						1086	0.7605	0.089	0.5505	0.4405	0.986	0.9405	0.291	0.0455
1088	1435.9	340.083	342.089	212.049	13969.8	2	2	Unidentified						1088	0.057	-0.0315	0.7625	1.5005	0.3325	0.618	0.128	3.402
1092	1431.9	339.083	341.09	210.05	76307.4	2	2	Tier 3 zero-reaction		HMDB11714	Vanilpyruvic acid			1092	-0.046	-0.0945	1.678	0.186	2.111	-0.151	-0.224	-0.294
1093	1433.3	462.169	464.175	228.111	6936.6	1	1	Tier 3 zero-reaction						1093	1.669	0.178	-0.162	0.2055	-0.0205	0.186	0.26	-0.035
1097	1434.8	516.195	518.197	282.137	7641.4	1	1	Unidentified						1097	-0.9495	-0.669	-1.1845	-0.1635	-0.9575	-1.0845	-1.331	-0.3485
1103	1433.3	347.087	349.094	226.058	17298.3	2	2	Tier 3 zero-reaction						1103	0.763	-0.287	0.132	0.515	-0.6465	1.3935	0.867	0.275
1108	1441.2	460.116	462.123	226.058	265261	1	1	Tier 3 zero-reaction						1108	1.068	0.021	0.728	0.882	0.2255	1.3645	0.7335	0.029
1109	1437	356.093	358.099	244.069	3.04563e+06	2	2	Tier 3 zero-reaction						1109	1.3185	0.101	0.853	0.9295	0.34	1.7165	0.86	0.0035
1110	1438.1	396.155	398.161	162.096	46914.2	1	1	Tier 3 zero-reaction						1110	1.311	0.0755	0.944	0.97	0.3135	1.7845	0.9085	0.108
1113	1443	408.05	410.055	173.992	35630	1	1	Unidentified						1113	5.741	0	0.7415	0	0	5.084	4.3135	0.424
1115	1443	466.106	468.113	464.096	3218.67	2	2	Unidentified						1115	0.252	0.0985	-0.483	1.262	-0.2915	0.899	-0.065	-0.113
1117	1444.7	619.215	621.221	385.156	2955	1	1	Unidentified						1117	-0.0965	-0.427	-0.169	0.194	0.565	1.6715	0.5435	0.0445
1118	1446.2	378.09	380.097	288.063	9091.6	2	2	Tier 3 zero-reaction						1118	-0.0405	0.168	-0.1455	1.33	0.1635	0.7155	0.3695	-0.0485
1121	1445.1	326.077	328.082	184.037	6602.17	2	2	Tier 2	C05580		3,4-Dihydroxymandelic acid	0.27	139.2	1121	-0.7735	-0.9235	-0.4255	-0.2835	-0.666	-0.905	-1.00575	-0.9425
1122	1446.3	457.101	459.11	446.086	4119.67	2	2	Unidentified						1122	0.4565	0.602	0.1055	0.3105	0.777	0.0295	0.492	-0.0895
1123	1452.5	279.116	281.122	45.0573	92113.3	1	1	Tier 3 zero-reaction						1123	0.7845	0.0865	0.5575	0.44	0.98	0.9335	0.289	0.0385
1128	1448.4	504.125	506.132	270.067	167465	1	1	Tier 2	C06563		Genistein	28.63	13.2	1128	1.26025	-0.03675	0.14275	0.25975	-0.04625	1.15275	0.57175	0.04825
1130	1447.4	369.092	371.099	270.067	1.64936e+06	2	2	Tier 2	C17238		S-(Hydroxyphenylacetothiohydroximoyl)-L-cysteine	0.07	20.8	1130	1.6635	0.0255	0.186	0.2455	0.035	0.7615	0.524	0.0505
1131	1448.3	423.161	425.171	189.103	10768.2	1	1	Unidentified						1131	0.57	-0.03	0.526	0.167	0.8925	-0.0965	-0.019	0.236
1140	1451.3	358.601	360.608	249.086	90390.9	2	2	Tier 3 zero-reaction						1140	1.42	0.6635	-0.0895	0.446	-0.3855	0.48	0.105	-0.433
1141	1460.6	457.065	459.072	446.014	29069.5	2	2	Unidentified						1141	0.5025	0.071	0.99	1.091	0.2375	1.52	0.486	-0.1165
1145	1452.9	348.156	350.162	228.195	11050.1	2	2	Unidentified						1145	0.079	0.9785	0.4595	0.1315	0.364	0.9045	0.1065	-0.047
1147	1457.5	457.065	459.071	223.007	30812.1	1	1	Unidentified						1147	0.505	0.0675	0.9845	1.087	0.2355	1.5205	0.486	-0.121
1150	1453.5	456.147	458.153	222.088	44408.1	1	1	Tier 2	C20225	HMDB0304294	Coniferyl acetic acid	1.97	25.1	1150	-0.834	0.2535	-1.344	-1.6	-1.423	0.2455	-1.636	-0.1
1153	1454.5	319.59	321.597	171.064	345606	2	2	Unidentified						1153	1.9405	0.121	1.125	1.1285	-0.005	0.283	-0.03	0.4205
1156	1457.1	440.2	442.206	206.141	48842	1	1	Tier 2	C16561	HMDB0060656	Monoethylglycinexylidide	1.16	24.9	1156	5.277	1.241	0	0	0	0	0.012	0
1157	1462.2	279.116	281.122	45.0575	99955.7	1	1	Tier 3 zero-reaction						1157	0.7365	0.084	0.5475	0.4145	0.9475	0.9075	0.2575	0.0185
1158	1456.5	500.132	504.144	33.0224	6399.5	1	2	Tier 3 zero-reaction		HMDB03338	Hydroxylamine			1158	-0.03	0.049	1.814	2.5	1.217	2.8795	-0.069	0.074
1159	1457.5	500.131	502.135	266.072	3471.64	1	1	Unidentified						1159	0.464	0.205	2.039	1.8185	0.5875	2.0735	0.049	0.728
1160	1456.6	456.111	458.118	222.052	6252	1	1	Unidentified						1160	0.284	1.0785	0.073	0.319	0.7575	-0.0085	0.6615	0.032
1169	1463.7	271.1	273.107	74.0839	215845	2	2	Tier 2	C00986		1,3-Diaminopropane	0.85	36.4	1169	0.306	0.186	0.4485	0.4175	0.273	1.309	0.2315	0.167
1171	1463.3	277.064	279.071	43.0054	4062.2	1	1	Unidentified						1171	0.46	0.819	0.7515	0.5235	0.6345	3.016	-0.0655	0.617
1173	1486.5	297.074	299.081	126.032	612965	2	2	Unidentified						1173	0.1405	-0.243	-0.3555	-0.603	-0.6515	-0.477	-0.6725	-0.4735
1177	1466.8	285.097	287.104	102.078	9293.33	2	2	Unidentified						1177	0.715	0.4355	0.833	2.5175	0.736	2.0295	0.8755	0.63
1178	1466.8	458.065	460.072	448.013	18304.6	2	2	Unidentified						1178	0.535	0.068	1.0595	1.201	0.272	1.5465	0.509	-0.111
1179	1467.8	457.065	459.071	446.013	57900.3	2	2	Unidentified						1179	0.498	0.0655	0.9805	1.0895	0.2365	1.5045	0.481	-0.12
1181	1464.3	457.566	459.573	223.508	17369.8	1	1	Unidentified						1181	0.4685	0.061	1.1265	1.2585	0.2595	1.6545	0.5365	-0.1185
1182	1477.6	457.065	459.072	446.013	29359.2	2	2	Unidentified						1182	0.498	0.066	0.9835	1.092	0.235	1.5035	0.4805	-0.115
1183	1474.6	297.074	299.081	126.031	1.13336e+06	2	2	Unidentified						1183	0.1145	-0.2655	-0.4035	-0.7025	-0.7145	-0.585	-0.764	-0.5095
1184	1475	292.106	294.112	116.094	20842.7	2	2	Tier 3 zero-reaction		HMDB12176	5-Aminopentanamide			1184	1.0515	0.3095	2.01	1.168	0.3015	1.8795	0.6025	1.2725
1185	1476	426.137	428.143	192.078	57617.7	1	1	Tier 2	C20465	HMDB0304294	Coumaryl acetic acid	1.22	53.3	1185	-1.6035	-1.3525	-1.942	0.9265	-1.852	-1.9125	-1.9265	-2.0025
1187	1486.5	338.052	340.058	207.987	142763	2	2	Unidentified						1187	0.081	-0.3605	-0.6445	-1.1825	-1.1525	-1.1305	-1.371	-0.843
1190	1476.9	287.609	289.616	107.102	47552.8	2	2	Unidentified						1190	0	0	0	0	0.374	0	1.3325	0.39
1193	1479.1	407.109	409.114	173.05	21086.7	1	1	Tier 3 zero-reaction		HMDB00842	Quinaldic acid			1193	0.5645	0.6005	0.1955	4.301	1.7065	2.3775	0.6775	0.6105
1194	1489.6	337.052	339.059	205.988	889032	2	2	Tier 2			Pyrogallol-2-O-sulphate	0.84	70.9	1194	0.0895	-0.3115	-0.583	-1.077	-1.0605	-1.0435	-1.265	-0.7705
1199	1487.5	334.06	336.064	200.003	5746.6	2	2	Tier 3 zero-reaction						1199	0.1465	-0.3115	-0.5225	-0.9195	-0.8635	-0.8845	-1.067	-0.7405
1200	1480.3	378.101	380.107	288.084	358497	2	2	Unidentified						1200	-0.216	0.0565	-0.111	1.945	-0.024	1.033	0.8995	-0.12
1201	1486.5	328.038	330.044	187.96	8730.43	2	2	Unidentified						1201	0.0175	0.087	0.2425	0.7865	0.8245	0.5825	2.1255	0.3555
1207	1487.5	330.045	332.054	191.972	5373.83	2	2	Unidentified						1207	-0.093	-0.32	-0.5495	-1.1265	-1.212	-1.1545	-1.663	-0.715
1212	1485.5	344.101	346.107	220.086	76866	2	2	Tier 1	C00643		5-Hydroxy-tryptophan	1.53	12.1	1212	-0.2645	-0.025	-0.277	-0.225	-0.243	-0.2195	-0.593	-0.2495
1216	1483.3	457.065	459.071	446.014	8850.62	2	2	Unidentified						1216	0.488	0.0635	0.9685	1.092	0.235	1.489	0.4715	-0.112
1220	1484.9	408.136	410.143	348.156	5593.5	2	2	Unidentified						1220	1.288	-0.1545	-0.0805	0.1965	-0.231	0.276	0.148	-0.287
1223	1489.4	319.109	321.116	85.0508	3871.13	1	1	Tier 3 zero-reaction						1223	1.072	-0.0305	0.0945	1.3535	1.336	1.322	0.716	0.528
1224	1487.4	506.138	508.144	272.079	19108.2	1	1	Tier 2	C08578	METPA1722	Butein	21.61	42.2	1224	-1.146	-0.3225	-0.3735	-0.6155	-0.249	-0.6745	-2.553	-0.991
1226	1486.5	500.098	502.104	266.04	12885	1	1	Unidentified						1226	0	0	0.405	1.395	0.061	1.7185	0.6185	0.1315
1228	1486.9	264.062	266.07	60.0064	7962	2	2	Unidentified						1228	1.13	0.724	0.3315	0.7225	-0.067	1.0855	1.4	0.063
1229	1489	298.074	300.08	128.031	60308.4	2	2	Unidentified						1229	-0.2015	-0.3355	-0.602	-1.061	-1.0175	-1.0345	-1.211	-0.7195
1231	1487.4	279.116	281.123	45.0576	95549	1	1	Tier 3 zero-reaction						1231	0.7055	0.087	0.53	0.395	0.925	0.8965	0.2695	0.0055
1238	1489.4	407.104	409.11	346.092	3995	2	2	Unidentified						1238	0.57	0.6015	0.1805	4.376	1.676	2.5485	0.8465	0.507
1240	1492.5	393.131	395.139	318.146	7732	2	2	Unidentified						1240	0.683	-0.6815	-0.8245	-0.753	-1.0745	-0.9645	-0.709	-0.887
1241	1488.4	297.074	299.08	126.031	376404	2	2	Unidentified						1241	0.0825	-0.324	-0.552	-1.029	-1.044	-0.995	-1.18	-0.7205
1246	1494.7	331.585	333.591	195.053	7916	2	2	Tier 2	C05604	HMDB0004067	Isomer 1 of 2-Carboxy-2,3-dihydro-5,6-dihydroxyindole/Dopachrome o-semiquinone	0.14	157.4	1246	-0.26	1.8865	0.4425	2.195	0.9155	0.959	0.1075	1.707
1250	1492.6	321.066	323.073	174.016	386951	2	2	Tier 3 zero-reaction		HMDB00072 HMDB00958 HMDB01264	cis-Aconitic acid trans-Aconitic acid Dehydroascorbic acid			1250	-1.6185	-1.7805	-0.8815	-0.9545	-1.677	-0.252	-0.3945	-1.4415
1251	1492.6	407.067	409.073	173.008	93319.9	1	1	Unidentified						1251	-1.63	-1.8185	-0.868	-1.0085	-1.714	-0.146	-0.4375	-1.474
1254	1489	457.567	459.573	223.508	4939	1	1	Unidentified						1254	0.5155	0.0785	1.1015	1.2325	0.2635	1.6545	0.529	-0.0915
1256	1494.5	441.184	443.19	207.126	19060	1	1	Unidentified						1256	4.099	0.504	2.263	0.2415	0.1935	0	0	0.654
1257	1497.3	483.068	485.074	249.01	8690.5	1	1	Tier 3 zero-reaction						1257	1.9555	0.2205	1.1505	1.6145	0.8155	-0.136	0.7465	-0.0165
1264	1497.8	371.105	373.112	137.047	200800	1	1	Tier 3 zero-reaction		HMDB00875 HMDB01123 HMDB01392 HMDB01538 HMDB01891	Trigonelline 2-Aminobenzoic acid p-Aminobenzoic acid 3-Pyridylacetic acid m-Aminobenzoic acid			1264	0.04	1.3005	-0.431	1.458	-0.196	0.9905	-0.0375	-0.112
1267	1505.9	322.074	324.081	176.032	12841.1	2	2	Tier 3 zero-reaction						1267	-0.6795	-0.859	-0.283	-0.502	-0.7915	0.142	-0.145	-0.7435
1270	1505	356.094	358.101	122.036	1.20936e+06	1	1	Tier 2	C03067		3-Hydroxybenzaldehyde	1.83	169.1	1270	0.252	0.239	0.6035	0.6795	0.8245	1.443	1.1635	0.977
1276	1507.1	400.121	402.127	166.062	662190	1	1	Tier 2			Isomer 2 of Ethyl vanillin	1.41	172.1	1276	0.4985	0.5925	0.284	0.757	0.3195	0.345	0.336	0.1645
1281	1511.1	555.216	557.222	321.157	10664.2	1	1	Unidentified						1281	1.845	2.5055	0.102	0.935	2.027	0.9275	0.6965	-1.264
1282	1512.1	387.071	389.077	306.025	19553.7	2	2	Tier 3 zero-reaction		HMDB11640 HMDB03263	Uridine 2',3'-cyclic phosphate Pelargonidin			1282	0.471	0.1845	0.706	4.048	2.8425	0.72	5.297	1.729
1284	1531.7	457.065	459.072	223.007	4497.5	1	1	Unidentified						1284	0.4625	0.073	0.94	1.0665	0.248	1.509	0.478	-0.1005
1288	1516.2	544.226	546.232	310.168	31036.8	1	1	Tier 2	C09239		Sarpagine	0.69	25.8	1288	5.743	-0.6145	3.298	-0.6145	-0.50875	-0.6145	-0.6145	-0.6145
1293	1507.1	438.651	440.658	204.593	18537.2	1	1	Unidentified						1293	-0.484	-0.3775	-0.608	-0.395	-0.5845	-0.541	-0.672	-0.735
1295	1524.4	350.079	352.086	232.041	5264.8	2	2	Unidentified						1295	-0.079	0.0095	-0.111	-0.241	0.327	0.5175	-0.604	0.203
1296	1523.4	296.588	298.594	125.058	16543.3	2	2	Tier 2	C18351		4-Aminocatechol	18.05	168.9	1296	0.3415	0.137	-0.174	0.331	-0.481	-0.6665	0.441	0.0595
1297	1525.5	400.162	402.168	332.207	10985.2	2	2	Tier 2			Lysyl-Tryptophan	27.8	104.8	1297	0.253	-0.2505	1.031	0.6535	0.296	-0.775	0.3735	-0.29
1300	1525.5	556.109	558.116	322.051	4769	1	1	Tier 3 zero-reaction						1300	0.0205	-0.616	-0.943	-0.5325	0.5485	-0.756	-0.1175	-0.8925
1304	1530.8	279.116	281.122	45.0575	82990	1	1	Tier 3 zero-reaction						1304	0.6695	0.0615	0.48	0.368	0.901	0.8725	0.272	-0.0225
1306	1571.8	457.065	459.072	446.014	4995.25	2	2	Unidentified						1306	0.4355	0.083	0.97	1.078	0.254	1.4645	0.4525	-0.0805
1307	1529.6	465.111	467.116	231.053	5658.07	1	1	Unidentified						1307	-1.124	-0.784	0.148	-0.2415	-1.064	1.6615	0.2265	-0.303
1310	1521.9	516.17	518.175	282.112	6490.56	1	1	Tier 2			2-Hydroxynevirapine	0.35	14.2	1310	0.023	-0.447	0.565	0.165	-0.0025	0.132	-0.868	-0.116
1311	1528.2	306.119	308.128	144.122	11652.5	2	2	Tier 3 zero-reaction						1311	1.2755	0.742	0.7895	1.2595	0.451	1.7945	2.1325	0.5915
1312	1529.7	676.243	678.249	442.185	8579.8	1	1	Unidentified						1312	1.73625	0.17025	-0.20425	-0.20425	1.65575	-0.20425	-0.20425	-0.20425
1313	1529.6	301.087	303.094	134.058	16176.8	2	2	Tier 3 zero-reaction		HMDB00421 HMDB01292 HMDB03224 HMDB12141 HMDB01441	2,3-Dihydroxyvaleric acid 1-Deoxy-D-xylulose Deoxyribose (R)-2,3-Dihydroxy-isovalerate Dihydropteridine			1313	1.8585	-0.219	0.2655	1.3355	0.0085	2.4395	0.0665	-0.3875
1314	1535.8	486.164	488.171	252.106	37904.8	1	1	Unidentified						1314	9.8815	0.1595	4.382	0.1985	0.217	0.3265	0.385	-0.0155
1317	1531.7	286.597	288.604	105.078	6352.5	2	2	Tier 3 zero-reaction						1317	0.8165	0.3155	0.457	1.097	0.523	1.2255	0.5835	0.2095
1319	1534.8	373.087	375.092	139.029	26534.8	1	1	Tier 3 zero-reaction						1319	-0.9345	0.082	-0.3565	-1.1135	-0.105	-1.109	-0.719	0.2635
1320	1532.7	427.132	429.138	193.073	13071.6	1	1	Tier 3 zero-reaction						1320	0.4475	0.9795	0.3665	0.855	0.2925	0.2515	0.2285	0.3275
1321	1532.7	473.616	475.623	239.558	9939.25	1	1	Unidentified						1321	0.4625	0.1625	0.1155	0.4785	0.1865	1.384	0.538	0.4835
1322	1532.8	300.079	302.086	132.042	4965.2	2	2	Tier 3 zero-reaction						1322	-0.608	-0.263	0.0505	-0.677	0.2235	-0.425	-0.1105	0.137
1329	1531.6	486.666	488.673	252.607	17081.2	1	1	Unidentified						1329	9.977	0.0265	5.449	0	0.011	0.021	0	0
1331	1535.8	413.104	415.11	358.092	29873.5	2	2	Tier 3 zero-reaction						1331	-0.0195	-0.25	-0.376	-0.281	-0.2955	-0.3055	-0.9115	-0.2525
1332	1536.8	306.121	308.128	144.125	16436.4	2	2	Tier 3 zero-reaction						1332	1.2745	0.7435	0.7955	1.281	0.45	1.7615	2.1405	0.5975
1333	1539.9	408.125	410.131	348.133	16899.1	2	2	Unidentified						1333	2.1295	0.12	2.2885	1.9115	0.019	1.4935	0.2905	-0.0875
1334	1534.9	284.579	286.586	101.042	54920.4	2	2	Unidentified						1334	1.9225	0.4285	1.8475	1.575	0.78	3.425	1.4585	0.2065
1337	1535.9	283.58	285.586	99.0426	491797	2	2	Unidentified						1337	0.966	0.465	1.517	0.8305	0.5195	2.196	0.654	0.437
1338	1538.9	292.105	294.112	116.094	318676	2	2	Tier 3 zero-reaction		HMDB12176	5-Aminopentanamide			1338	1.234	1.7455	1.6605	2.1295	0.0545	2.1775	1.6305	1.589
1339	1531.7	338.106	340.111	208.094	5488.43	2	2	Tier 2	C05647		Isomer 2 of Formyl-5-hydroxykynurenamine	14.21	23.7	1339	1.336	0.14	0.4945	-0.171	-0.2885	1.4045	0.431	-0.256
1342	1539.9	431.174	433.18	197.115	3049.83	1	1	Unidentified						1342	-0.8975	-0.728	1.4295	0.8375	-0.315	-0.5155	-0.6895	2.2035
1344	1538	420.166	422.171	186.107	4901.86	1	1	Unidentified						1344	-1.6745	-1.427	-0.3575	-1.831	-1.1045	3.1395	-1.688	-1.0135
1345	1539.4	279.116	281.122	45.0573	84751.6	1	1	Tier 3 zero-reaction						1345	0.674	0.0575	0.474	0.366	0.897	0.867	0.274	-0.024
1346	1542	364.144	366.152	260.172	9737.84	2	2	Unidentified						1346	-0.4195	-0.9395	-0.6925	-0.5315	-0.8735	-0.483	-0.408	-0.8555
1351	1541.1	338.052	340.059	207.988	13305.9	2	2	Unidentified						1351	-0.492	-0.746	-0.736	-0.9395	-1.1495	-1.08	-1.385	-0.962
1353	1544	506.211	508.217	272.152	4609	1	1	Tier 2	C04290		4-(3-Methylbut-2-enyl)-L-tryptophan	0.23	162	1353	-0.2685	0.652	-0.11375	-0.10625	-0.20875	-0.27175	-0.168	-0.409
1354	1545	593.141	597.154	126.032	13399.4	1	2	Tier 2	C01108	HMDB0013674	1,2,3-Trihydroxybenzene	0.26	204.5	1354	-0.558	-0.498	-0.5975	-0.4365	-1.046	-0.499	-0.44	-0.366
1368	1554.3	285.116	287.123	102.115	95250.6	2	2	Tier 1	C01672	HMDB0002322	Cadaverine	0.59	2.4	1368	-1.949	-1.078	-1.17	-1.257	0.503	-1.2915	-1.501	-1.801
1369	1553.3	355.063	357.07	242.009	6750.91	2	2	Unidentified						1369	0.8355	0.216	1.2285	1.23	1.2675	1.7545	0.512	0.3285
1372	1553.3	276.068	278.075	42.0101	43794.8	1	1	Unidentified						1372	1.5145	0.025	1.13	0.9625	0.4605	2.33	0.892	0.2315
1374	1556	494.166	496.171	260.108	49769.1	1	1	Tier 3 zero-reaction						1374	-1.112	-0.893	-0.4795	-0.1025	-0.3485	-1.0095	-0.6035	-0.628
1375	1552.3	351.128	353.135	234.139	8058.2	2	2	Tier 2	C18326		p-Coumaroylputrescine	3.87	141.3	1375	-0.332	-0.2015	-0.3965	-0.355	-0.275	-0.5585	-0.3585	-0.373
1377	1555.3	271.592	273.599	75.068	19180.6	2	2	Tier 3 zero-reaction						1377	0.618	-0.008	1.051	0.467	0.1755	0.907	0.575	-0.041
1382	1558.4	441.646	443.652	207.587	9923.87	1	1	Unidentified						1382	0.9255	0.8705	0.091	0.143	0.296	1.172	-0.061	-0.0055
1384	1560.1	431.598	433.604	395.079	13435	2	2	Unidentified						1384	1.481	-0.162	1.3585	0.414	1.5085	0.4205	-0.2205	-0.024
1385	1558.6	486.205	488.212	252.147	6465.2	1	1	Unidentified						1385	0.7115	-0.485	0.203	-0.361	0.4775	-0.1605	0.561	-0.0125
1387	1563.6	569.231	571.238	335.173	5050.38	1	1	Unidentified						1387	0.0585	0.4755	0.0585	0.383	0.8095	0.934	0.677	0.1545
1390	1586.2	279.116	281.122	45.0574	82079.3	1	1	Tier 3 zero-reaction						1390	0.667	0.0575	0.4735	0.361	0.8915	0.8635	0.2785	-0.023
1393	1571.8	292.598	294.604	117.079	26757.8	2	2	Tier 3 zero-reaction						1393	0.6295	0.0915	0.5165	0.6735	0.215	1.422	0.222	0.0225
1394	1550.8	457.066	459.072	223.007	3741	1	1	Unidentified						1394	0.3815	0.084	0.89	0.994	0.2315	1.356	0.397	-0.0675
1397	1570.9	363.584	365.591	259.052	37938.9	2	2	Tier 3 zero-reaction		HMDB01109 HMDB01254	Glucosamine-1P Glucosamine 6-phosphate			1397	0.069	0.775	-0.0405	2.0045	0.841	0.2675	-0.188	1.07
1400	1570.8	363.585	365.591	129.527	27544.7	1	1	Unidentified						1400	0.069	0.785	-0.0395	1.9965	0.841	0.2675	-0.188	1.07
1401	1586.8	306.089	308.096	144.061	2898.33	2	2	Tier 3 zero-reaction						1401	-0.08	-0.185	-0.171	-0.136	-0.2525	-0.524	-0.431	-0.813
1402	1568.3	301.087	303.094	134.057	13806.1	2	2	Tier 3 zero-reaction		HMDB00421 HMDB01292 HMDB03224 HMDB12141 HMDB01441	2,3-Dihydroxyvaleric acid 1-Deoxy-D-xylulose Deoxyribose (R)-2,3-Dihydroxy-isovalerate Dihydropteridine			1402	2.6365	-0.1355	0.25	2.058	0.131	3.4945	0.212	-0.4555
1405	1573.9	280.082	282.088	92.0463	5062	2	2	Tier 3 zero-reaction		HMDB00131	Glycerol			1405	3.9175	0.1045	1.9825	0.4265	2.5205	0.602	-0.0345	0.8835
1408	1574.9	338.105	340.112	208.094	26518.1	2	2	Tier 2	C05647		Isomer 3 of Formyl-5-hydroxykynurenamine	13.88	10.1	1408	0.9335	-0.078	0.058	-0.282	-0.612	0.976	0.055	-0.5225
1412	1571.9	397.158	399.164	163.099	18257.6	1	1	Unidentified						1412	0.7495	0.1975	-0.1335	0.063	0.06	0.3875	-0.7305	-0.5905
1414	1574.9	276.069	278.075	42.0107	24160.8	1	1	Unidentified						1414	0.799	-0.0705	1.0895	0.8365	0.376	2.097	0.6865	0.14
1417	1577	381.163	383.17	147.105	6238.88	1	1	Unidentified						1417	0.0575	0.0165	0.0035	0.145	-0.036	0.0255	1.374	0.3265
1418	1575.9	388.157	390.163	154.099	3265.45	1	1	Tier 2			3,5,5-Trimethyl-1,2-cyclohexanedione/Enol-3,5,5-Trimethyl-1,2-cyclohexanedione	1.45	118	1418	-0.448	-0.1115	-0.8965	-0.2075	-0.0155	0.8535	-0.141	-0.67
1424	1581.1	266.072	268.078	32.0133	20411.7	1	1	Unidentified						1424	-0.5585	-0.3815	-0.1215	-0.4255	0.1705	-0.5675	-0.6825	0.3685
1426	1582.1	391.116	393.123	314.115	32798.5	2	2	Tier 2	C00921	HMDB0001412	Dihydropteroic acid	3.58	100.3	1426	0.3025	2.8015	2.435	0.5235	3.764	0.437	2.615	1.6815
1427	1582.1	385.065	387.071	302.013	11756.3	2	2	Tier 2	C10788		Ellagic acid	8.66	134.2	1427	0.875	0.161	0.894	1.2775	0.4175	0.8645	1.072	0.337
1432	1584.2	383.178	385.185	149.12	234822	1	1	Tier 2		HMDB15517	Methamphetamine	0.99	18.4	1432	3.347	0	4.229	0.0385	1.04	0	-0.0025	0.02
1433	1585.2	447.231	449.237	213.173	12709.7	1	1	Unidentified						1433	-0.866	0.2525	-1.0915	0.003	-0.5275	0.061	-0.873	-1.124
1436	1584.4	279.116	281.122	45.0575	81529.6	1	1	Tier 3 zero-reaction						1436	0.663	0.0565	0.472	0.3585	0.8895	0.86	0.2765	-0.025
1440	1586.9	536.21	538.216	302.151	2332	1	1	Tier 2			Histidinyl-Phenylalanine	24.79	45.7	1440	0.94325	0.51675	0.75975	1.55675	0.97375	1.09475	0.46025	0.41525
1442	1591.4	337.116	339.123	103.058	288339	1	1	Unidentified						1442	1.3825	0.2215	0.5745	0.785	0.0975	1.087	0.842	-0.1185
1443	1591	318.072	320.079	168.028	4736439	2	2	Tier 2	C05577	HMDB0006242	3,4-Dihydroxymandelaldehyde	23.02	61.8	1443	3.3855	1.2285	1.4895	2.8895	0.3935	3.8145	2.8625	0.5445
1444	1592.4	401.078	403.085	167.02	225213	1	1	Tier 3 zero-reaction						1444	1.39	0.6095	1.0125	1.2625	0.2875	1.408	1.004	0.275
1445	1591.4	319.072	321.078	170.028	487315	2	2	Tier 2	C01424	HMDB0005807	Gallic acid	9.27	7.7	1445	2.4005	1.104	1.4915	2.259	0.248	2.9125	2.1795	0.4665
1446	1607.9	370.093	372.099	272.069	91746.3	2	2	Tier 3 zero-reaction						1446	-0.114	0.03	0.0895	0.877	0.151	1.446	0.626	-0.051
1452	1601.7	279.116	281.122	45.0575	79347.9	1	1	Tier 3 zero-reaction						1452	0.6585	0.05	0.4685	0.353	0.8835	0.853	0.273	-0.0245
1453	1600.8	448.205	450.212	214.147	5345.5	1	1	Unidentified						1453	-0.2445	-0.102	-0.7155	-0.327	-0.2575	-0.2945	-0.4	-0.4375
1454	1602.3	560.122	562.128	326.063	2583.67	1	1	Unidentified						1454	0.3175	0.8215	0.3025	1.0465	0.5205	2.0725	0.496	0.2065
1458	1610.5	301.087	303.094	134.057	35374.3	2	2	Tier 3 zero-reaction		HMDB00421 HMDB01292 HMDB03224 HMDB12141 HMDB01441	2,3-Dihydroxyvaleric acid 1-Deoxy-D-xylulose Deoxyribose (R)-2,3-Dihydroxy-isovalerate Dihydropteridine			1458	2.8475	-0.14	0.2845	2.2855	0.1945	3.497	0.276	-0.4565
1462	1605.8	279.116	281.122	45.0573	74084.6	1	1	Tier 3 zero-reaction						1462	0.6525	0.0465	0.4655	0.347	0.8825	0.849	0.2705	-0.0285
1463	1562.7	434.163	436.169	200.105	14978.3	1	1	Tier 3 zero-reaction						1463	-0.6185	-0.618	-0.35	-0.4525	-0.523	0.066	-0.551	-0.0545
1478	1623.3	306.061	308.068	144.005	85391.5	2	2	Unidentified						1478	-0.906	-0.9455	-0.4725	-0.5025	-0.9415	-0.1365	-0.2545	-0.69
1480	1623.3	362.093	364.103	256.07	65838.9	2	2	Tier 3 zero-reaction						1480	-0.5045	-0.2485	-0.0605	0.203	-0.475	-0.3985	1.099	1.3435
1486	1625.4	286.063	288.07	104.01	5701.5	2	2	Tier 3 zero-reaction		HMDB00691 HMDB01352 HMDB06938	Malonic acid Hydroxypyruvic acid Tartronate semialdehyde			1486	-0.1925	2.087	-0.151	2.5045	1.414	0.5555	0.053	1.0575
1487	1626.4	483.104	485.11	249.046	51724.5	1	1	Tier 3 zero-reaction						1487	-0.0835	-0.0905	-0.241	-0.234	-0.2585	-0.74	-0.352	-0.2055
1489	1627.4	319.138	321.146	85.0797	6061.67	1	1	Unidentified						1489	-2.574	0.291	-2.827	-2.705	-2.166	-2.3665	-1.4565	-2.8
1492	1626.4	540.205	542.211	306.146	6656.94	1	1	Unidentified						1492	1.116	0.1405	0.6795	1.458	0.0745	0.992	0.868	0.326
1494	1628.5	279.116	281.122	45.0575	83986.6	1	1	Tier 3 zero-reaction						1494	0.6475	0.043	0.4665	0.346	0.8765	0.846	0.27	-0.0265
1496	1629.5	303.074	305.08	138.032	7337.25	2	2	Tier 2	C16700		Isomer 1 of 3,4-Dihydroxybenzaldehyde	0.79	156.3	1496	-0.1315	0.212	-0.171	-0.036	-0.102	-0.031	-0.1045	1.1365
1500	1631.1	456.573	458.579	222.515	9375.11	1	1	Unidentified						1500	-0.7775	-0.4265	-0.243	-0.243	-0.409	-0.6335	-0.527	-0.0375
1503	1630.6	455.2	457.205	221.141	14483	1	1	Unidentified						1503	2.6465	0.656	-0.4605	-1.1545	-1.1545	-0.939	-1.1545	4.2775
1504	1630.6	559.284	561.289	325.225	26272.3	1	1	Tier 3 zero-reaction		HMDB05049	10-Nitrolinoleic acid			1504	3.0925	0	0	0	0	0	0	4.6045
1506	1633.6	593.141	597.154	126.032	4155	1	2	Tier 2	C01108		Isomer 1 of 1,2,3-Trihydroxybenzene	0.51	127.8	1506	-0.7925	-0.3905	-0.5355	-0.2175	-0.507	0.034	-0.3085	-0.7585
1508	1633.6	385.067	387.074	151.009	5650.78	1	1	Unidentified						1508	0.0965	0.0385	0.1375	0.6665	-0.2645	0.5385	0.927	-0.1045
1515	1632.8	616.221	618.227	382.163	14659.2	1	1	Tier 3 zero-reaction		HMDB10343	1-(alpha-Methyl-4-(2-methylpropyl)benzeneacetate)-beta-D-Glucopyranuronic acid			1515	3.958	0	0	0	0	4.6035	0	2.38
1517	1636.3	341.639	343.646	215.162	2029.33	2	2	Unidentified						1517	0.8515	3.4165	2.9865	1.7385	0.8735	1.5365	2.574	7.9325
1520	1664.5	279.116	281.122	45.0573	76156	1	1	Tier 3 zero-reaction						1520	0.6335	0.0425	0.467	0.339	0.866	0.8395	0.264	-0.0275
1521	1640.4	325.08	327.084	182.043	11406	2	2	Tier 2	C04044	METPA0459	Isomer 1 of 3-(2,3-Dihydroxyphenyl)propanoic acid	23.11	75.4	1521	0.7825	0.49	0.707	2.82	0.1045	4.9735	0.9335	-0.2415
1523	1641.8	404.629	406.635	341.141	16773	2	2	Tier 3 zero-reaction						1523	0.4695	-0.1315	0.1495	0.0835	-0.256	-0.5795	-0.0115	-0.2545
1524	1649	540.205	542.211	306.146	4510.42	1	1	Unidentified						1524	1.1175	0.1495	0.697	1.483	0.099	1.048	0.8855	0.3695
1529	1641.5	404.628	406.635	170.57	11536	1	1	Unidentified						1529	0.4695	-0.1315	0.1495	0.0845	-0.23	-0.5425	-0.01	-0.2085
1530	1643.9	356.044	358.049	121.986	3812.5	1	1	Unidentified						1530	-1.671	-0.053	-0.5345	-0.03	0.6245	-0.833	-1.4535	0.086
1538	1650.1	417.106	419.113	366.095	15372.9	2	2	Unidentified						1538	-0.664	0.389	-0.568	0.097	-0.0835	-0.117	-0.7365	0.106
1539	1649.1	279.116	281.122	45.0575	74956.1	1	1	Tier 3 zero-reaction						1539	0.628	0.039	0.4625	0.3375	0.8585	0.857	0.265	-0.028
1543	1649.7	476.21	478.216	242.151	3168.47	1	1	Unidentified						1543	0.459	0.139	0.855	1.23	0.1325	1.443	0.516	0.263
1552	1653.3	309.59	311.596	151.063	66417.2	2	2	Tier 2		HMDB63464	chondroitin sulfate E (GalNAc4,6diS-GlcA), precursor 5a	19.15	49.6	1552	-2.028	1.527	2.2565	1.7385	2.4065	1.289	0.176	5.611
1554	1657.3	407.166	409.176	173.108	19175.7	1	1	Tier 3 zero-reaction		HMDB00701 HMDB00747 HMDB02087 HMDB11756	Hexanoylglycine Isovalerylalanine Isovalerylsarcosine N-Acetylleucine			1554	2.4885	0.048	1.8675	0.6345	0.2245	0.6455	0.3235	0.0685
1561	1665.1	279.116	281.122	45.0574	75462.8	1	1	Tier 3 zero-reaction						1561	0.622	0.0355	0.453	0.3305	0.8485	0.8225	0.259	-0.034
1564	1670.7	405.107	407.112	342.097	3856.9	2	2	Unidentified						1564	0.7815	0.3195	0.211	0.816	0.633	1.578	0.4545	0.0105
1565	1664.4	383.063	385.069	298.009	31726	2	2	Unidentified						1565	-0.7285	1.8195	0.0005	0.1095	1.298	-0.359	-0.5785	0.0055
1566	1662.6	342.132	344.139	216.146	10225.3	2	2	Unidentified						1566	0.4465	0.7775	0.4665	0.717	0.4025	0.727	0.3675	1.7685
1573	1671.7	502.154	504.16	268.095	6028.5	1	1	Tier 2	C16603	HMDB0060673	2,3-Dihydroxycarbamazepine	20.88	142.8	1573	-0.3635	-0.008	-0.507	-0.5815	-0.2835	-0.6675	-0.324	-0.9665
1575	1669.8	477.145	479.151	243.087	5757.5	1	1	Tier 3 zero-reaction		HMDB00089	Cytidine			1575	7.516	0.1495	4.9505	0.274	0.2795	0.408	0.6135	0.233
1576	1672.8	477.146	479.152	486.174	5058	2	2	Unidentified						1576	8.045	0.166	5.0575	0.2455	0.2785	0.397	0.5895	0.217
1581	1672.9	472.034	474.039	237.976	3266.75	1	1	Unidentified						1581	2.2685	-0.012	0.179	-0.1325	-0.1515	1.1195	0.9275	-0.0435
1582	1674.8	514.189	516.196	280.131	3039.83	1	1	Unidentified						1582	-0.512	0.089	0.08	-0.468	-0.6355	-0.5885	-0.4515	-0.571
1587	1674.7	287.609	289.616	107.101	6298.33	2	2	Unidentified						1587	0.1145	0.0575	0.002	-0.021	-0.312	0.0395	0.958	0.0595
1588	1675.8	299.071	301.078	130.026	831235	2	2	Tier 3 zero-reaction						1588	-0.5525	-0.641	-0.252	-0.248	-0.5545	0.103	-0.1305	-0.3505
1589	1680	426.084	428.091	384.051	7771	2	2	Unidentified						1589	-0.459	-0.7725	-0.59	-0.8505	-0.833	-0.524	-0.9145	-0.237
1592	1677.9	363.077	365.083	129.018	290222	1	1	Unidentified						1592	-0.596	-0.6945	-0.273	-0.316	-0.5915	0.067	-0.161	-0.371
1594	1678.9	426.586	428.592	192.527	4682.25	1	1	Unidentified						1594	-0.378	-0.8725	-0.6075	-1.1525	-1.2565	-0.475	-1.0035	-0.387
1597	1679.1	381.161	383.168	294.206	2897.4	2	2	Unidentified						1597	0.09	0.1315	0.0685	0.177	0.0775	0.2405	1.0285	0.313
1600	1680	456.057	458.062	221.998	16606.8	1	1	Unidentified						1600	0.968	0.016	0.558	0.0925	0.8615	0.1315	-0.2655	0.027
1605	1691.3	279.115	281.122	45.0572	73281	1	1	Tier 3 zero-reaction						1605	0.6135	0.028	0.449	0.3245	0.8365	0.8105	0.251	-0.0365
1607	1683.1	446.622	448.629	425.127	10736.7	2	2	Unidentified						1607	-0.425	-0.6655	-0.14	0.027	0.43	-0.4815	-0.58925	-0.594
1612	1688.2	411.173	413.179	177.115	3859.21	1	1	Unidentified						1612	0.2585	0.166	0.9875	0.8455	0.2035	1.201	-0.136	-0.0915
1617	1687.8	353.082	355.088	238.048	9693.67	2	2	Unidentified						1617	0.14	0.722	0.132	0.452	0.2995	-0.004	0.0015	-0.023
1619	1690.3	271.592	273.599	75.0679	12257.8	2	2	Tier 3 zero-reaction		HMDB00925 HMDB12136	Trimethylamine N-oxide 1-Amino-propan-2-ol			1619	1.046	1.3985	1.3855	0.8	0.132	1.0755	1.783	0
1620	1688.2	392.14	394.148	316.163	2264	2	2	Unidentified						1620	-0.125	0.736	-0.096	-0.1785	0.1115	0.252	0.4445	0.302
1621	1689.9	355.674	357.68	121.615	4501.67	1	1	Unidentified						1621	0.977	0.709	0.589	0.109	0.735	1.0895	1.5865	0.65
1623	1692.3	381.097	383.101	294.077	3239	2	2	Unidentified						1623	-0.3575	-0.191	-0.2645	-0.4625	-0.178	-0.4275	-0.273	-0.0835
1624	1694.4	293.064	295.071	118.011	23372.8	2	2	Unidentified						1624	0.746	2.336	0.768	2.163	-0.148	1.058	0.988	1.966
1627	1694	480.158	482.165	246.1	4588.33	1	1	Tier 2			Nigellicine	1.33	17.9	1627	0.2135	0.6465	0.269	-0.0305	0.2985	0.043	0.0255	0.0645
1630	1692.9	480.158	482.165	492.2	4595.5	2	2	Unidentified						1630	0.1975	0.61	0.253	-0.0465	0.292	0.027	0.0095	0.0485
1631	1695.4	292.065	294.071	116.013	95163.9	2	2	Tier 3 zero-reaction						1631	1.429	0.688	-0.116	0.621	-0.8725	0.507	1.2535	0.266
1632	1692.3	279.116	281.122	45.0574	76555.6	1	1	Tier 3 zero-reaction						1632	0.6085	0.026	0.449	0.3215	0.832	0.8075	0.2505	-0.0395
1637	1698.5	356.044	358.049	121.986	40606	1	1	Unidentified						1637	-0.7315	0.2495	0.125	0.695	0.399	0.1675	-0.543	0.5135
1638	1729.4	386.606	388.614	152.548	3811.25	1	1	Unidentified						1638	-0.2405	-0.5095	-0.3225	-0.5535	-0.6445	0.048	-0.5495	-0.1625
1642	1702.2	354.115	356.121	120.057	859358	1	1	Tier 2	C05627		4-Hydroxystyrene	1.42	88.1	1642	0.4165	0.722	0.7395	0.908	0.5	1.34	0.0985	0.8505
1646	1705.7	331.603	333.609	195.089	18693	2	2	Tier 2			N-Acetyl-Dopamine	0.74	28.8	1646	0.243	0.377	0.4315	0.5075	0.2945	0.82	0.3545	0.821
1648	1697.5	306.079	308.087	144.041	9392.8	2	2	Tier 3 zero-reaction						1648	-0.2615	-0.2825	-0.514	-0.7125	-0.589	-0.5895	-0.6085	0.2635
1652	1708.8	361.061	363.068	127.003	8585.25	1	1	Unidentified						1652	-0.416	-0.5845	-0.152	-0.172	-0.555	0.2295	-0.079	-0.441
1654	1709.8	673.098	677.111	205.988	17431.8	1	2	Unidentified						1654	-0.056	-0.0555	0.0065	1.0915	0.016	6.1505	0.5505	-0.009
1655	1708.8	611.152	615.165	144.042	7103.17	1	2	Tier 3 zero-reaction						1655	1.488	0.2045	0.1155	-0.095	0.323	1.4215	-0.232	-0.211
1658	1710.9	501.22	503.227	267.162	20649	1	1	Unidentified						1658	2.5115	0.13	0.01375	4.5045	2.52	0	0	0
1662	1706.7	346.12	348.127	112.062	12680	1	1	Unidentified						1662	-0.1835	-0.527	-0.336	-0.3115	-0.703	-0.1165	-0.32	-0.4195
1670	1717.1	314.087	316.093	160.057	14914.7	2	2	Unidentified						1670	0.556	-0.1835	0.2125	-0.2845	-0.1005	-0.623	0.4805	0.02
1671	1730	279.116	281.122	45.0574	72521.2	1	1	Tier 3 zero-reaction						1671	0.602	0.0265	0.448	0.32	0.826	0.812	0.2455	-0.041
1679	1729	352.058	354.065	235.999	24728.4	2	2	Unidentified						1679	-0.5455	-0.3955	-0.4465	-0.2985	-0.267	-0.1315	-0.722	-0.3055
1681	1727	703.109	707.123	235.999	3240.5	1	2	Tier 2			Punicafolin	1.35	131	1681	-0.655	-0.4215	-0.4445	-0.2885	-0.159	-0.161	-0.8475	-0.397
1682	1727.5	486.628	488.637	505.139	25258.5	2	2	Unidentified						1682	0.0325	-0.205	0.0455	1.0405	-0.1795	0.4275	0.016	-0.3005
1684	1729.4	339.642	341.649	211.168	2052	2	2	Unidentified						1684	0.585	-0.034	0.429	0.536	-0.1205	0.849	0.294	-0.721
1686	1730.5	279.116	281.122	45.0573	74765.4	1	1	Tier 3 zero-reaction						1686	0.6045	0.0275	0.445	0.3185	0.823	0.812	0.245	-0.0435
1688	1731.5	341.06	343.065	214.003	3777.5	2	2	Unidentified						1688	1.0975	0.006	1.293	0.5565	0.487	1.7615	0.871	0.7925
1693	1738.6	373.12	375.129	278.123	2949	2	2	Tier 2		HMDB29029	Prolyl-Tyrosine	4.93	107	1693	0.612	0.3925	0.001	2.0175	0.865	1.102	0.403	0.698
1695	1738.7	354.57	356.576	241.024	11707.6	2	2	Unidentified						1695	0.725	0.2105	0.522	-0.325	1.227	-0.5995	-0.0655	-0.502
1697	1739.3	279.116	281.122	45.0573	72008.1	1	1	Tier 3 zero-reaction						1697	0.6015	0.029	0.444	0.317	0.8205	0.8135	0.2455	-0.0445
1700	1741.3	348.75	350.757	114.691	5700.2	1	1	Unidentified						1700	-0.5505	-0.4725	-0.4425	-0.282	-0.1615	-0.4695	-0.451	-0.4785
1710	1749	270.074	272.081	72.0321	12755.3	2	2	Unidentified						1710	-2.8255	2.1905	-2.5215	2.362	-2.0745	-1.321	-1.482	-0.1075
1711	1748.6	323.113	325.12	178.109	22817.2	2	2	Tier 3 zero-reaction		HMDB01240 HMDB01329 HMDB01497	Pseudooxynicotine 2'-Hydroxynicotine Nicotine-1'-N-oxide			1711	3.259	0.673	-0.1215	0.2035	0.0125	0.5175	-0.1685	0.151
1712	1748.6	631.098	635.111	163.988	26413.3	1	2	Unidentified						1712	-0.9135	-1.203	-0.4515	-0.582	-1.0785	0.052	-0.196	-0.8315
1713	1750	317.051	319.058	165.985	90581.9	2	2	Unidentified						1713	-0.9645	-1.0745	-0.3535	-0.5255	-0.97	-0.053	-0.191	-0.7435
1714	1751	316.052	318.058	163.987	175660	2	2	Unidentified						1714	-1.0265	-1.1325	-0.3565	-0.5455	-1.023	0.127	-0.182	-0.7785
1715	1750	397.038	399.043	162.979	240370	1	1	Unidentified						1715	-0.908	-1.0145	-0.3145	-0.446	-0.903	0.065	-0.155	-0.669
1716	1749.6	256.071	258.078	44.0261	60127.4	2	2	Tier 3 zero-reaction						1716	-1.128	-0.012	-1.126	-0.373	-0.617	-0.9205	-0.439	-0.824
1718	1753.1	293.081	295.088	118.045	6187.25	2	2	Unidentified						1718	-1.2555	-0.6925	-0.469	-1.503	-1.1165	-0.36	-1.0955	-0.8185
1724	1757.3	500.21	502.216	266.152	37753.2	1	1	Unidentified						1724	1.98925	0.25875	-0.28125	-0.24425	2.03775	-0.28125	0.299	-0.28125
1725	1754.3	277.064	279.07	43.0057	30265.6	1	1	Unidentified						1725	-0.8845	1.0505	-0.12	1.2505	0.3375	0.4875	-0.0475	0.9655
1730	1762.4	562.237	564.243	328.179	7688.33	1	1	Tier 2		HMDB29524	5-Hydroxy-7-(4-hydroxy-3-methoxyphenyl)-1-phenyl-3-heptanone	20.1	183.8	1730	4.9125	0	4.3105	0.32075	0.36225	1.056	0	0.0295
1732	1763.4	407.178	409.185	173.12	9282.2	1	1	Unidentified						1732	4.459	-0.4095	2.7795	-1.0795	-0.617	-0.6945	-0.7705	-0.53
1734	1764	393.429	395.436	159.371	5229.71	1	1	Unidentified						1734	0.9265	1.0095	0.903	0.819	0.437	3.3145	4.5995	1.1725
1739	1766.1	279.116	281.123	45.0576	70379.2	1	1	Tier 3 zero-reaction						1739	0.606	0.026	0.4415	0.317	0.815	0.8195	0.243	-0.049
1742	1766.5	427.619	429.628	387.121	8048	2	2	Tier 2			Dihydroxycitracridone I	12.52	149.6	1742	1.302	0.0395	0.061	0.73	-0.0835	0.7725	0.226	-0.424
1743	1766.5	367.568	369.575	267.02	8899.75	2	2	Unidentified						1743	3.6655	-0.2565	3.8265	1.488	4.326	1.2375	-0.5655	0.3665
1753	1773.8	279.116	281.122	45.0575	72405.8	1	1	Tier 3 zero-reaction						1753	0.6055	0.0255	0.44	0.3135	0.812	0.82	0.2415	-0.0525
1756	1774.7	347.075	349.082	226.033	2534.33	2	2	Unidentified						1756	3.584	-0.707	0.135	0.422	-0.2935	3.788	2.027	0.025
1762	1778	445.169	447.178	422.222	5836.67	2	2	Unidentified						1762	-1.2895	-0.133	-0.1955	-0.6745	-0.686	-0.3655	-1.27	1.0375
1763	1777.8	528.162	532.175	61.0526	3767.64	1	2	Tier 3 zero-reaction		HMDB00149	Ethanolamine			1763	0.729	0.0365	1.3385	0.834	3.5225	1.1995	-0.0795	1.345
1765	1778.7	431.179	433.185	197.12	11064.2	1	1	Unidentified						1765	0.663	-0.5995	-0.63	1.1	-0.237	-0.539	-0.1085	0.724
1768	1781.9	338.095	340.101	208.073	1.52165e+06	2	2	Tier 2		HMDB20185	5-(3',4'-Dihydroxyphenyl)-gamma-valerolactone	1.16	18.2	1768	-1.0925	0.92	-1.1045	0.1935	-0.868	-0.729	-1.475	0.1775
1769	1781	435.033	437.036	200.974	18133.7	1	1	Tier 3 zero-reaction						1769	0.093	0	0.983	0.251	0.5115	0	0	0
1774	1783.6	346.581	348.588	225.046	330423	2	2	Unidentified						1774	5.862	0.103	1.3485	1.5885	0.004	7.5825	3.483	1.493
1775	1786.1	328.088	330.094	188.059	42622.2	2	2	Unidentified						1775	-1.0475	-0.7465	-1.0305	-1.7035	-0.562	-1.4315	-0.6515	-0.2985
1780	1790.2	412.167	414.172	178.109	11553.8	1	1	Tier 3 zero-reaction						1780	2.003	0.7185	0.207	0.2725	0.153	0.5445	0.1765	0.172
1781	1787.2	279.116	281.122	45.0575	71603.1	1	1	Tier 3 zero-reaction						1781	0.6065	0.025	0.4415	0.3155	0.816	0.8265	0.245	-0.0525
1784	1794.3	363.209	365.215	129.151	333636	1	1	Unidentified						1784	0.6635	1.1825	3.902	4.975	2.344	5.003	3.7555	1.6235
1787	1795.3	280.571	282.577	93.0247	3029.4	2	2	Unidentified						1787	0.8205	0.115	0.927	0.542	0.8515	1.298	0.6645	0.1095
1800	1806.6	454.644	456.651	220.586	4289.5	1	1	Unidentified						1800	0.5125	0.087	0.115	1.102	0.344	0.814	1.2345	-0.1675
1801	1804.6	399.433	401.439	165.375	20948	1	1	Unidentified						1801	0.724	-0.3555	-0.3055	-0.5325	-0.6675	0.393	-0.5945	0.054
1804	1805.6	316.616	318.623	165.115	122688	2	2	Tier 3 zero-reaction		HMDB01943 HMDB04366	Pseudoephedrine Hordenine			1804	2.619	0.095	2.936	0.1	-0.029	-0.029	7.871	-0.029
1807	1807.6	289.574	291.581	111.032	995029	2	2	Tier 3 zero-reaction						1807	0.197	0.037	0.1425	0.418	0.801	0.3265	0.195	-0.063
1808	1809.7	320.074	322.079	172.031	4198.62	2	2	Unidentified						1808	0.9985	0.265	0.5975	0.6685	-0.6105	0.7015	0.12	0.1565
1809	1810.8	390.151	392.157	312.184	3164.17	2	2	Unidentified						1809	0.4175	1.7625	-0.129	6.8605	0.141	0.0705	0.3125	0.3585
1811	1811.8	541.179	543.185	307.12	3243.4	1	1	Unidentified						1811	1.3985	0	4.057	0	0	0	0	0
1812	1805.7	385.097	387.105	302.078	8102.33	2	2	Tier 2	C01709		Hesperetin	1.07	166.9	1812	0.0165	0.212	0.1575	0.562	0.1105	1.714	0.7465	0.1585
1813	1812.8	275.577	277.583	83.0367	20865.4	2	2	Unidentified						1813	1.0215	0.203	3.066	0.6045	2.421	3.8555	2.534	1.4885
1817	1814.8	323.606	325.612	179.094	111686	2	2	Tier 2	C09642		(R)-Salsolinol	0.38	48.1	1817	0.2505	0.527	0.1205	1.0745	0.3745	1.071	0.3055	0.3625
1818	1814.5	324.605	326.611	181.094	15348.3	2	2	Tier 2			3-O-Methyl-a-methyldopamine	25.2	73.4	1818	-0.0605	0.0145	0.044	0.218	-0.224	-0.0625	1.5755	0.0105
1819	1814.8	363.209	365.215	129.151	3487.83	1	1	Unidentified						1819	0.329	0.6985	1.616	2.7335	1.5065	2.644	1.8615	0.924
1820	1876.9	279.116	281.122	45.0573	65361.4	1	1	Tier 3 zero-reaction						1820	0.6035	0.024	0.442	0.3135	0.8155	0.837	0.239	-0.0545
1822	1816.1	494.057	496.06	259.999	3963.67	1	1	Unidentified						1822	3.377	0.004	0.412	0.41	-0.0045	3.786	1.574	0.089
1823	1815.9	417.184	419.19	183.125	3617	1	1	Unidentified						1823	0.0395	0.193	0.2655	0.381	0.8025	0.8855	0.5145	0.0985
1824	1815.8	364.561	366.567	261.005	45038.6	2	2	Unidentified						1824	7.6765	0.055	0.726	1.1535	-0.2065	7.1125	3.875	0.3535
1825	1815.8	363.562	365.568	259.007	97457.2	2	2	Unidentified						1825	5.9185	0.3635	1.67	2.1025	0.006	6.075	3.533	0.5545
1826	1815.9	492.057	494.061	257.999	8355.6	1	1	Unidentified						1826	2.148	0.0695	0.9395	1.115	0	2.2045	1.957	0.698
1828	1816.9	611.118	615.131	144.009	60413.8	1	2	Unidentified						1828	0.231	0.114	0.115	0.0745	-0.628	0.05	0.483	-0.003
1829	1817.2	309.608	311.615	151.1	4521.43	2	2	Tier 2			4-Hydroxyamphetamine	0.96	72.5	1829	-0.061	0.0535	1.491	0.9165	0.2185	1.5285	0.885	0.105
1832	1818.9	307.063	309.068	146.01	27493.4	2	2	Unidentified						1832	0.5005	0.2155	0.2475	0.213	-0.641	0.252	0.747	-0.2205
1835	1819.6	406.192	408.199	344.267	5511.33	2	2	Unidentified						1835	0.1865	0.3655	-0.007	-0.6105	0.681	0.468	-0.244	-0.8835
1837	1822.1	613.116	617.129	146.007	43363.4	1	2	Unidentified						1837	0.063	0.027	-0.033	0.0095	-0.6685	-0.057	0.326	-0.216
1839	1823.8	306.065	308.071	144.014	92971.2	2	2	Unidentified						1839	0.428	0.0645	0.2115	0.249	-0.65	0.167	0.8675	-0.276
1840	1822	394.746	396.752	160.688	18974.2	1	1	Unidentified						1840	-0.523	0.031	-0.333	1.4275	-0.05	1.063	-0.2115	-0.273
1842	1822	305.067	307.073	142.018	245193	2	2	Unidentified						1842	2.5715	1.8555	2.059	0.75	0.8815	1.4325	2.8185	2.1635
1848	1829.3	542.293	544.299	308.235	13557.7	1	1	Unidentified						1848	1.1995	-0.2845	-0.1625	-0.0885	0.3415	-3.03	-0.2855	-0.7285
1849	1828.3	357.11	359.118	246.103	9899.67	2	2	Unidentified						1849	0.069	-0.4855	-0.1545	-0.3075	-0.2955	-0.1175	0.246	-0.379
1850	1829.2	461.15	463.157	454.184	2754.75	2	2	Unidentified						1850	0.5755	-0.893	0.11	3.187	0.974	3.223	1.4245	-0.0185
1853	1829.9	372.162	374.168	138.104	4028.56	1	1	Unidentified						1853	-0.1285	0.976	-0.111	0.204	0.9195	1.161	0.175	0.3805
1854	1831	279.116	281.122	45.0575	79043.1	1	1	Tier 3 zero-reaction						1854	0.612	0.028	0.4405	0.3155	0.82	0.8485	0.2425	-0.054
1856	1831	554.257	556.263	320.199	7694	1	1	Tier 2			5'-Carboxy-alpha-chromanol	0.53	159.1	1856	-0.3865	0.623	-0.2545	0.1965	-0.1815	0.848	-0.0215	-0.1265
1857	1833	280.571	282.578	93.0245	3706.15	2	2	Unidentified						1857	0.943	0.186	0.886	0.6235	0.85	1.0445	0.713	0.178
1863	1838.5	360.126	362.133	252.136	30093.3	2	2	Unidentified						1863	-0.636	-0.4595	-0.45	-0.505	-0.548	-0.2105	-0.4965	-0.504
1864	1838.5	463.208	465.214	229.15	7075	1	1	Unidentified						1864	0.5385	0.0935	0.681	0.2645	1.21	0.2225	0.534	0.6835
1866	1839.2	383.652	385.659	299.188	18128.3	2	2	Unidentified						1866	-0.00875	1.64925	-0.00875	3.96875	-0.0035	-0.00875	-0.00875	-0.00875
1870	1836.6	279.116	281.122	45.0573	69432.1	1	1	Tier 3 zero-reaction						1870	0.6135	0.0275	0.4365	0.3135	0.819	0.8505	0.24	-0.0575
1872	1843.6	367.027	369.033	132.969	33467.5	1	1	Unidentified						1872	-0.6425	-0.7675	-0.302	-0.2785	-0.7835	0.0935	-0.076	-0.5775
1873	1843.6	301.047	303.053	133.977	24339.1	2	2	Unidentified						1873	-0.6665	-0.7955	-0.3685	-0.3305	-0.821	0.066	-0.0745	-0.6635
1874	1843.6	302.046	304.052	135.975	10779.6	2	2	Unidentified						1874	-0.608	-0.7095	-0.2895	-0.2275	-0.7365	0.149	-0.049	-0.597
1879	1847.7	510.231	512.237	276.172	85338.5	1	1	Unidentified						1879	-0.195	0.7395	-0.5955	0.113	-0.4035	0.46	-0.5225	-0.555
1881	1852.9	307.062	309.068	146.006	1.08479e+06	2	2	Unidentified						1881	0.5225	0.187	0.1905	0.239	-0.751	0.24	0.729	-0.2345
1882	1852.9	306.063	308.069	144.008	2.55201e+06	2	2	Tier 2	C05618		3-Chlorocatechol	17.63	189.3	1882	0.532	0.2125	0.215	0.3205	-0.697	0.218	0.7405	-0.148
1883	1856	302.084	304.091	136.052	1.96523e+06	2	2	Tier 3 zero-reaction						1883	0.307	0.2745	0.506	0.279	0.8525	0.7785	1.0105	1.137
1885	1857	603.162	607.175	136.052	120333	1	2	Tier 3 zero-reaction						1885	0.6195	0.2215	0.5365	0.476	1.094	0.9985	0.9865	1.1355
1886	1859	279.116	281.122	45.0574	64757.4	1	1	Tier 3 zero-reaction						1886	0.617	0.0255	0.4345	0.3125	0.815	0.8485	0.2395	-0.062
1887	1860.1	507.147	509.156	546.178	26168.4	2	2	Unidentified						1887	1.104	0.0945	0.3655	1.4335	0.1025	1.0065	0.387	-0.061
1888	1861.9	620.188	624.201	153.078	5640.67	1	2	Tier 2	C16666		Vanillylamine	1.15	125.1	1888	-0.1505	-0.7575	-0.3485	-0.3265	-0.5195	-0.3615	-0.288	-0.3485
1889	1862.1	385.121	387.128	151.063	65603.9	1	1	Tier 3 zero-reaction						1889	-0.344	-0.499	-0.3085	-0.2165	-0.4155	0.0025	-0.186	0.31
1891	1863.3	400.07	402.077	166.012	26983.3	1	1	Unidentified						1891	1.1125	1.4415	0.853	1.0395	0.783	1.491	1.565	0.7905
1893	1862.1	635.138	639.151	168.028	12485.4	1	2	Tier 2		HMDB29644	2',4',6'-Trihydroxyacetophenone	22.28	122.5	1893	0.8805	0.827	1.5145	1.079	1.0175	1.6455	1.5375	0.5965
1897	1867.5	442.204	444.211	208.146	4964.75	1	1	Unidentified						1897	-0.06	0.7665	0.3675	0.037	0.2055	0.2135	0.42	-0.33
1898	1867.3	280.57	282.577	93.0244	6586.67	2	2	Unidentified						1898	0.9635	0.2435	0.8595	0.6515	0.6925	0.7745	0.9675	0.1505
1899	1870.1	279.116	281.122	45.0574	69072.5	1	1	Tier 3 zero-reaction						1899	0.612	0.026	0.435	0.313	0.819	0.8505	0.241	-0.062
1900	1868.3	489.224	491.229	255.165	7769.13	1	1	Tier 2			N-Demethyl orphenadrine	6.38	100.6	1900	1.638	0.3775	1.1695	0.8025	1.2705	0.8745	0.771	0.873
1903	1870.6	722.171	726.184	255.061	8583	1	2	Unidentified						1903	0.5465	0.4755	0.222	0.1315	0.915	0.546	0.063	0.0175
1909	1873.4	568.72	572.733	101.61	51261.6	1	2	Unidentified						1909	-0.0275	1.072	0.696	0.1145	0.3715	0.9335	0.0915	-0.0975
1910	1875.5	284.612	286.619	101.108	736552	2	2	Unidentified						1910	0.0045	0.8615	0.57	0.141	0.289	0.735	0.112	-0.0705
1911	1874.5	374.178	376.184	140.12	7004.11	1	1	Unidentified						1911	-0.8555	0.031	-0.618	-0.113	-0.0635	0.034	-0.5965	-0.6955
1912	1875.5	354.836	356.842	241.554	48945.5	2	2	Unidentified						1912	1.326	-0.2735	0.2465	-0.3125	-0.3945	1.076	-0.44125	0.006
1914	1875.5	310.828	312.834	153.538	67280.6	2	2	Unidentified						1914	1.448	-0.4325	-0.114	-0.452	-0.623	2.347	-0.8	-0.353
1915	1875.5	310.577	312.583	153.037	106635	2	2	Unidentified						1915	0.31	-0.226	-0.233	-0.1215	-0.4745	0.2465	-0.699	-0.15
1917	1877.8	279.116	281.123	45.0576	70910.2	1	1	Tier 3 zero-reaction						1917	0.612	0.023	0.4295	0.31	0.816	0.851	0.2405	-0.065
1922	1881.7	392.611	394.62	317.105	6474.9	2	2	Unidentified						1922	0.3725	0.48	0.6065	0.7825	-0.9945	0.72	1.5435	0.2975
1928	1889.9	320.064	322.07	172.011	1.44512e+06	2	2	Tier 3 zero-reaction						1928	0.59	0.1195	0.175	0.3305	-0.1925	0.8105	0.9595	0.265
1929	1889.9	319.065	321.071	170.013	3.54447e+06	2	2	Tier 2			2,3,4-Trihydroxbenzoic acid	13.47	204.8	1929	0.4765	0.126	0.293	0.364	-0.151	0.733	0.9695	0.4045
1933	1894.8	346.334	348.343	224.552	5988.5	2	2	Unidentified						1933	1.192	0.0585	0.7025	1.456	-0.364	1.776	0.008	-0.138
1934	1895.9	307.333	309.339	146.548	14947.7	2	2	Unidentified						1934	-1.122	3.179	2.215	0.9105	8.428	-0.7115	7.489	-0.91
1936	1878.9	414.625	416.632	180.567	10659.3	1	1	Unidentified						1936	-0.2085	0.2375	-0.014	0.764	-0.205	0.244	-0.2875	-0.9115
1939	1897.4	350.334	352.338	232.55	3865	2	2	Unidentified						1939	1.712	-0.0265	1.2615	-0.063	0.0835	1.361	1.559	1.603
1942	1901	343.058	345.065	217.999	3029.18	2	2	Unidentified						1942	0.3865	0.0405	0.4515	0.2265	-0.144	0.757	1.147	0.3525
1943	1900	279.116	281.122	45.0574	71582	1	1	Tier 3 zero-reaction						1943	0.596	0.0205	0.421	0.3	0.812	0.836	0.2375	-0.076
1944	1902.2	637.123	641.135	170.013	1912	1	2	Tier 3 zero-reaction						1944	0.3445	-0.0045	0.1735	0.2705	-0.1885	0.5635	0.907	0.1415
1946	1900.4	505.136	507.141	271.077	6841.33	1	1	Unidentified						1946	0.1335	0.68675	1.0275	3.293	0.746	2.315	0.175	0
1948	1902	364.072	366.078	260.028	3181.67	2	2	Tier 3 zero-reaction		HMDB00124 HMDB00213 HMDB00645 HMDB00994 HMDB01076 HMDB01078 HMDB01313 HMDB01401 HMDB01586 HMDB02985 HMDB03498 HMDB03971 HMDB06328 HMDB06330 HMDB06797 HMDB06800 HMDB06814 HMDB06873	Fructose 6-phosphate Myo-inositol 1-phosphate Galactose 1-phosphate Dolichyl phosphate D-mannose Fructose 1-phosphate Mannose 6-phosphate D-Myo-inositol 4-phosphate Glucose 6-phosphate Glucose 1-phosphate Inositol phosphate Beta-D-Glucose 6-phosphate Beta-D-Fructose 6-phosphate D-Tagatose 1-phosphate D-Mannose 1-phosphate Sorbose 1-phosphate Beta-D-Fructose 2-phosphate 1D-myo-Inositol 3-phosphate…			1948	-2.022	-1.3415	-1.718	-0.6835	-1.707	-0.126	-1.5145	-2.312
1949	1904.1	414.625	416.632	361.134	10917.2	2	2	Tier 2			Avenanthramide A2	21.93	36	1949	-0.222	0.224	-0.0275	0.7505	-0.191	0.2305	-0.301	-0.925
1951	1904.3	484.215	486.221	250.157	73206.1	1	1	Unidentified						1951	0.3955	0.204	0.5565	0.7775	0.174	1.576	0.362	-0.0285
1953	1906.7	368.078	370.085	268.039	4055	2	2	Tier 3 zero-reaction						1953	-0.0435	-0.1005	-0.164	-0.2945	-0.039	0.0145	0.174	-0.7755
1957	1912.5	358.34	360.346	248.563	7511.43	2	2	Unidentified						1957	3.3205	-0.6805	0.4265	-1.0195	-1.484	2.5465	-1.69225	0.2985
1960	1912.9	511.118	513.122	277.059	27710.8	1	1	Unidentified						1960	-1.9625	0.001	-0.9795	-1.2605	-0.589	-0.9975	-1.838	-0.3845
1963	1920.1	370.646	372.653	136.588	3471.33	1	1	Unidentified						1963	2.0675	0.2795	0.876	0.592	0.66	0.868	0.807	0.1545
1965	1921.2	370.646	372.653	273.176	4368	2	2	Unidentified						1965	2.0675	0.2795	0.876	0.592	0.66	0.868	0.807	0.1545
1971	1932.4	319.111	321.116	85.0525	3330	1	1	Tier 3 zero-reaction						1971	0.9025	-0.034	0.2495	1.0145	1.175	1.2685	0.629	0.3215
1972	1926.9	463.298	465.306	229.24	8642.11	1	1	Unidentified						1972	0.1085	-0.0625	0.069	1.0965	-0.101	0.581	-0.0265	-0.1035
1973	1928.8	374.069	376.075	140.011	10100.7	1	1	Unidentified						1973	-0.17	-0.6955	-0.313	0.173	-0.753	0.07	-0.248	-0.87
1974	1932.3	324.351	326.357	180.586	2938	2	2	Unidentified						1974	7.2415	0	5.3565	0	0	0	0	0
1981	1952.6	418.051	420.055	183.992	3064.71	1	1	Unidentified						1981	-0.707	-1.0515	-0.3615	-0.5765	-0.9995	-0.628	-0.258	-0.619
1982	1954.6	444.588	446.599	421.059	2649	2	2	Unidentified						1982	-0.8015	-1.1235	-0.4325	-0.766	-1.018	-0.6935	-0.2315	-0.7975

## Sheet: Table S5_Cancer  vs Noncancer
Table S5. A list of sixty-seven differential metabolites between the cancer group and the non-cancer group with fold changes beyond mean ± 2SD (>1.095, < -1.362). Among these, 21 metabolites met Tier1 or Tier2 identification criteria. Metabolites with a coefficient of variation (CV) < 100％ in both the cancer and non-cancer groups (n = 28) are denoted by “*” in the last column. Only 10 metabolites…
													Non-cancer					Cancer
No	RT (s)	m/z_light	m/z_heavy	Neutral Mass (Da)	Intensity	nCharge	nTag	ID level	External Identifier	Compound	Mass Error (ppm)	RT Error (s)	normal	hernia	HU	BPH	CV	RCC	TCC	BCa	PCa	CV	Cancer/ Non-cancer	log2 C/N	Both CV<100%
40	582	460.164	462.171	226.106	48407.2	1	1	Tier 2	C00386	Carnosine	1.53	69.5	1.91	0.6485	0.8775	1.584	63.9413	0.4105	0.5965	0.297	0.29	35.9066	0.376868	-1.40787	*
76	652.1	414.121	416.127	180.063	97559.3	1	1	Tier 2	C03510	Methionine sulfoximine	14.29	155.1	0.7795	0.689	0.8155	0.7555	29.1041	5.0695	2.1615	0.749	1.026	87.7444	2.58377	1.36948	*
189	825.7	547.175	549.18	313.116	4008	1	1	Tier 2		Tyramine O-glucuronide	0.5	98.2	0.5475	2.374	0.956	1.722	111.571	1.019	1.0935	0.505	0.775	31.3796	0.311776	-1.68142
205	820	438.242	440.248	204.183	409112	1	1	Unidentified					0.293	0.293	5.6865	0.293	175.844	0.293	0.293	0.293	0.293	0	0.213604	-2.22699
206	818.9	294.127	296.133	60.0685	40472	1	1	Tier 2		1,2-Ethanediamine	0.89	179.5	0.8125	0.6555	6.6955	0.7275	124.256	0.96	0.568	0.8575	0.098	62.1845	0.296785	-1.75251
367	983.8	552.099	554.105	318.041	9387.83	1	1	Tier 3 zero-reaction	HMDB02755	Myricetin			0.6225	2.1105	0.63	0.283	80.3548	0.13575	0.5035	0.0905	0.592	76.9255	0.272931	-1.87339	*
427	1046.6	479.093	481.099	245.035	4121	1	1	Unidentified					0.8195	0.966	0.69	1.2395	22.7481	0.8	1.066	1.1015	9.038	134.161	3.11152	1.63762
428	1049.7	478.152	480.158	244.094	9926.4	1	1	Tier 2		Isomer 1 of threo-Syringoylglycerol	2.54	165.1	0.343	0.416	0.3365	4.4205	147.795	0.351	0.3785	0.3365	0.454	13.7679	0.312963	-1.67593
442	1055.9	551.253	553.26	317.195	10834.2	1	1	Unidentified					0.4955	0.2305	0.177	0.4045	45.1797	0.3595	3.324	0.404	0.764	116.997	3.21974	1.68694
480	1087.7	562.237	564.244	328.178	8129	1	1	Unidentified					0.0755	0.0755	0.888	0.0755	127.136	0.0755	0.0755	0.0755	0.0755	0	0.138101	-2.8562
529	1115.4	327.588	329.595	187.059	29465.5	2	2	Tier 3 zero-reaction	HMDB00734	Indoleacrylic acid			0.192	0.3375	0.2515	0.3355	23.8281	0.372	0.547	2.381	1.034	83.9147	4.01148	2.00413	*
530	1116.6	434.21	436.216	200.152	19524	1	1	Unidentified					0.4475	0.4475	6.8115	0.4475	165.44	0.4475	0.4475	0.4475	0.4475	0	0.260129	-1.9427
584	1150.7	500.221	502.227	266.163	51727.7	1	1	Tier 2	D00235	Atenolol	0.3	50.5	0.613	0.613	0.613	0.613	0	7.446	5.771	0.613	0.613	97.7193	5.89029	2.55834	*
679	1239.2	686.273	688.277	452.215	8755.33	1	1	Unidentified					0.0815	0.0815	0.0815	0.0815	0	3.298	0.0815	0.0815	0.0815	181.595	10.8666	3.44182
748	1276.3	589.273	591.279	355.215	9626.6	1	1	Unidentified					0.326	1.0975	0.326	2.915	112.458	0.326	0.326	0.326	0.326	0	0.326621	-1.61431
758	1283.4	616.166	618.173	382.108	4958.5	1	1	Unidentified					1.3695	0.6865	0.14	1.885	67.6827	0.2765	0.21	0.331	0.337	20.463	0.22894	-2.12696	*
776	1290.8	434.109	436.115	400.101	67071.7	2	2	Tier 2		3-Hydroxy-kynurenine O-glucuronide	12.29	45.8	1.2675	2.148	0.834	0.66	52.1426	0.5305	0.5855	0.311	0.717	31.5636	0.371037	-1.43037	*
790	1292.6	535.089	537.094	301.03	22161	1	1	Unidentified					0.009	0.009	0.009	0.042	87.1969	0.009	0.068	2.565	0.405	159.469	46.1667	5.52878
838	1310.3	544.127	546.134	310.069	17093	1	1	Unidentified					0.4075	0.266	0.5335	0.581	34.4909	0.87	1.217	1.323	1.452	20.5326	2.42228	1.27637	*
873	1324.6	439.085	441.09	205.027	100660	1	1	Tier 2	C05663	6-Hydroxykynurenic acid	23.64	21.5	0.179	0.1685	0.138	0.1765	53.5224	0.1995	0.143	2.57	2.468	100.832	6.20159	2.63264
876	1326.8	641.176	643.182	407.118	306437	1	1	Tier 3 zero-reaction		5-Hydroxy, 6-methoxy duloxetine sulfate	21.46	114.3	0.375	0.9245	0.375	0.375	50.6793	3.071	0.7785	0.375	0.764	98.6425	2.57192	1.36285	*
905	1359.6	562.237	564.243	328.178	9139.4	1	1	Unidentified					0.6145	0.6145	3.507	0.6145	116.059	0.6145	0.6145	0.6145	0.6145	0	0.243946	-2.03537
964	1368	297.074	299.08	126.031	513316	2	2	Unidentified					1.1835	0.7565	0.362	0.183	77.3938	0.29	0.1665	0.037	0.393	69.4973	0.255652	-1.96774	*
972	1378.3	299.095	301.103	65.0368	273188	1	1	Unidentified					0.1385	0.906	1.4515	0.1685	78.0221	0.1575	3.1695	3.5785	1.285	78.5268	2.56049	1.35642	*
983	1383.5	299.095	301.102	130.073	1.86461e+06	2	2	Tier 2		L-cis-3-Amino-2-pyrrolidinecarboxylic acid	1.03	79.5	0.1385	0.9155	1.665	0.167	81.1119	0.1575	4.1495	4.3735	1.407	82.261	2.99368	1.58192	*
1015	1393.8	297.074	299.081	126.031	203568	2	2	Unidentified					1.164	0.7275	0.3605	0.183	78.104	0.296	0.1665	0.075	0.419	62.8685	0.279352	-1.83985	*
1081	1430.6	399.174	401.179	165.115	4.6618e+06	1	1	Tier 1	C02765	Pseudoephedrine	0.29	27.4	0.0355	0.011	0.017	0.014	61.7923	0.0955	0.01	4.8585	1.808	133.905	68.5425	6.09893
1117	1444.7	619.215	621.221	385.156	2955	1	1	Unidentified					0.6075	0.1805	0.4385	0.8015	46.5793	1.1725	2.279	1.151	0.652	52.3009	2.32007	1.21417	*
1127	1446.2	485.2	487.206	251.142	26760.8	1	1	Tier 2		N-desmethylmirtazapine	0.38	138.6	0.13	0.13	0.13	4.743	195.991	0.13	0.195	0.13	0.622	88.0797	0.255795	-1.96694
1153	1454.5	319.59	321.597	171.064	345606	2	2	Unidentified					0.2615	0.3825	1.3865	1.39	90.615	0.2565	0.5445	0.2315	0.682	51.4877	0.318728	-1.6496	*
1156	1457.1	440.2	442.206	206.141	48842	1	1	Tier 2	C16561	Monoethylglycinexylidide	1.16	24.9	0.011	1.252	0.011	0.011	183.773	0.011	0.011	0.023	0.011	42.8571	0.00830663	-6.91152
1165	1459.7	333.163	335.169	99.1042	383883	1	1	Tier 2		2-Methylpiperidine	1.67	71.3	0.3735	0.091	0.1345	0.096	68.6354	0.1395	0.1915	0.1855	4.248	171.103	6.99838	2.80702
1187	1486.5	338.052	340.058	207.987	142763	2	2	Unidentified					1.476	1.1155	0.8315	0.2935	71.3535	0.3235	0.3455	0.105	0.633	61.5948	0.271832	-1.87922	*
1190	1476.9	287.609	289.616	107.102	47552.8	2	2	Unidentified					0.093	0.093	0.093	0.093	0	0.467	0.093	1.4255	0.483	92.0793	6.63575	2.73026	*
1194	1489.6	337.052	339.059	205.988	889032	2	2	Tier 3 zero-reaction		Xanthurenic acid	0.84	70.9	1.3585	1.047	0.7755	0.2815	70.5865	0.298	0.315	0.0935	0.588	62.7157	0.269463	-1.89184	*
1201	1486.5	328.038	330.044	187.96	8730.43	2	2	Unidentified					0.2525	0.3395	0.495	1.039	70.4153	1.077	0.835	2.378	0.608	64.7191	2.59099	1.3735	*
1227	1486.8	581.186	583.192	347.128	25155	1	1	Unidentified					0.193	0.3635	0.6085	5.8705	174.354	0.30075	0.202	0.0285	0.234	60.6735	0.13393	-2.90045
1229	1489	298.074	300.08	128.031	60308.4	2	2	Unidentified					1.3255	0.99	0.7235	0.2645	59.2241	0.308	0.291	0.1145	0.606	61.7854	0.317279	-1.65618	*
1241	1488.4	297.074	299.08	126.031	376404	2	2	Unidentified					1.3395	1.0155	0.7875	0.3105	60.0465	0.2955	0.3445	0.1595	0.619	54.3796	0.319568	-1.6458	*
1256	1494.5	441.184	443.19	207.126	19060	1	1	Unidentified					0.083	0.587	2.346	0.3245	121.551	0.2765	0.083	0.083	0.737	104.635	0.181853	-2.45915
1288	1516.2	544.226	546.232	310.168	31036.8	1	1	Tier 2	C09239	Sarpagine	0.69	25.8	0.826	0.2115	4.124	0.2115	126.795	0.31725	0.2115	0.2115	0.2115	22.2222	0.0889785	-3.4904
1309	1528.7	510.242	512.248	276.183	60462	1	1	Tier 2		Noralfentanil	1.04	7.9	0.366	0.366	0.366	0.366	0	4.969	0.366	0.366	0.366	151.739	4.14413	2.05107
1314	1535.8	486.164	488.171	252.106	37904.8	1	1	Unidentified					0.1175	0.277	4.4995	0.316	141.548	0.3345	0.444	0.5025	0.102	51.1324	0.113666	-3.13712
1321	1532.7	473.616	475.623	239.558	9939.25	1	1	Unidentified					0.1075	0.27	0.223	0.586	58.0571	0.294	1.4915	0.6455	0.591	68.0881	2.44578	1.29029	*
1329	1531.6	486.666	488.673	252.607	17081.2	1	1	Unidentified					0.022	0.0485	5.471	0.022	145.003	0.033	0.043	0.022	0.022	33.665	0.00963855	-6.69697
1351	1541.1	338.052	340.059	207.988	13305.9	2	2	Unidentified					1.52	0.774	0.784	0.5805	41.5241	0.3705	0.44	0.135	0.558	47.4257	0.371161	-1.42988	*
1357	1602.3	536.137	538.144	302.078	4234.67	1	1	Tier 2		Divanillin	1.19	27.8	0.1565	0.4545	0.24	0.577	60.2581	0.286	2.3645	0.986	0.585	87.0459	3.33821	1.73907	*
1366	1551.2	613.203	615.208	379.145	6620.33	1	1	Unidentified					0.3345	0.3345	3.9985	0.3345	153.527	0.3345	0.63975	0.3345	0.3345	37.152	0.384908	-1.37741
1432	1584.2	383.178	385.185	149.12	234822	1	1	Tier 2		Methamphetamine	0.99	18.4	0.01	0.01	4.239	0.0485	136.728	1.05	0.01	0.0075	0.03	188.494	0.142666	-2.80929
1547	1651.2	524.257	526.263	290.199	102405	1	1	Tier 2		3-hydroxyropivacaine	1.09	102.5	0.387	0.387	0.387	0.387	0	4.854	0.387	0.387	0.387	148.529	3.88566	1.95816
1574	1669.7	445.194	447.2	211.135	4415	1	1	Unidentified					0.7605	0.188	5.5665	0.188	170.833	0.188	0.188	0.188	0.188	0	0.13641	-2.87398
1576	1672.8	477.146	479.152	486.174	5058	2	2	Unidentified					1.097	1.263	6.1545	1.3425	98.4977	1.3755	1.494	1.6865	1.314	11.1756	0.377686	-1.40474	*
1643	1703.5	338.052	340.059	207.988	30035.8	2	2	Unidentified					0.5145	0.281	0.417	1.003	48.696	0.4915	4.6755	0.779	0.372	131.121	2.82205	1.49674
1647	1706.7	337.053	339.059	205.989	175303	2	2	Unidentified					0.508	0.3585	0.339	1.155	54.9908	0.4865	4.2675	0.7865	0.322	128.122	2.26982	1.18258
1654	1709.8	673.098	677.111	205.988	17431.8	1	2	Unidentified					0.217	0.1615	0.2235	1.3085	110.019	0.233	6.3675	0.7675	0.208	158.051	4.28119	2.09801
1730	1762.4	562.237	564.243	328.179	7688.33	1	1	Tier 2		5-Hydroxy-7-(4-hydroxy-3-methoxyphenyl)-1-phenyl-3-heptanone	20.1	183.8	0.0295	0.0295	4.34	0.35025	132.992	0.39175	1.0855	0.0295	0.059	125.435	0.174644	-2.51751
1732	1763.4	407.178	409.185	173.12	9282.2	1	1	Unidentified					1.667	1.2575	4.4465	0.5875	93.8239	1.05	0.9725	0.8965	1.137	10.178	0.324646	-1.62306	*
1734	1764	393.429	395.436	159.371	5229.71	1	1	Unidentified					0.6015	1.611	1.5045	1.4205	33.6754	1.0385	3.916	5.201	1.774	64.3013	2.41684	1.27312	*
1748	1770.6	475.205	477.211	241.146	13151	1	1	Tier 2		N-Desmethyldiphenhydramine	0.72	190	0.026	0.026	0.251	0.1685	83.5018	0.039	7.358	0.1195	0.026	193.489	16.3116	4.02783
1749	1772.3	424.637	426.647	381.157	32188	2	2	Tier 3 zero-reaction		3			0.858	0.107	0.0925	0.383	107.734	0.06	5.3445	0.089	0.043	190.757	4.49976	2.16985
1797	1800.7	388.757	390.764	154.699	18391.5	1	1	Unidentified					1.027	1.22	0.811	0.7025	48.2084	1.762	1.713	4.1195	0.576	72.8988	2.57258	1.36321	*
1811	1811.8	541.179	543.185	307.12	3243.4	1	1	Unidentified					0.4225	0.4225	4.4795	0.4225	109.796	0.4225	0.4225	0.4225	0.4225	0	0.253343	-1.98084
1862	1838.6	500.236	502.242	266.178	107429	1	1	Tier 2	C06943	Desipramine	0.77	22.4	0.008	0.008	0.008	0.012	20.3279	0.008	0.008	0.008	4.437	198.565	126.733	6.98565
1866	1839.2	383.652	385.659	299.188	18128.3	2	2	Unidentified					0.01925	1.6685	0.0105	3.988	153.27	0.01575	0.0105	0.0105	0.0105	22.2222	0.0103678	-6.59175
1927	1885	376.128	378.136	284.14	3701.33	2	2	Tier 3 zero-reaction		1			0.898	0.998	0.886	1.7935	104.742	0.622	0.7885	0.825	0.895	14.8018	0.368346	-1.44087
1967	1923.2	355.64	357.646	243.163	49779.4	2	2	Unidentified					0.111	0.0805	0.0695	0.0195	98.0728	0.0505	0.6355	0.1705	4.768	160.399	11.6017	3.53626
1974	1932.3	324.351	326.357	180.586	2938	2	2	Unidentified					0.5145	0.5145	5.871	0.5145	119.835	0.5145	0.5145	0.5145	0.5145	0	0.1579	-2.66292

## Sheet: Table S6_PCa vs BPH
Table S6. A list of differential metabolites between PCa and BPH urine samples. There were 83 metabolites with fold changes beyond mean ± 2SD (>1.331, < -1.799), of which 28 were identified ( 1 at Tier 1 level, 20 at Tier 2 level, and 7 at Tier 3 level). Yellow denotes metabolite expression> mean ± 2SD compared with normal urine samples. PCa: >0.778, < -0.651; BPH: >1.025, < -0.429. Among Tier 2-…
No	RT (s)	Normalized RT (s)	m/z_light	m/z_heavy	Neutral Mass (Da)	Intensity	nCharge	nTag	ID level	Tier 3 link	KEGG	External Identifier	Compound	Mass Error (ppm)	RT Error (s)	PCa/N	BPH/N	Log2 FC PCa/BPH	Fold change PCa/BPH
427	1046.6	673.9	479.093	481.099	245.035	4121	1	1	Unidentified							8.2185	0.42	7.7985	222.629
1517	1636.3	1412.9	341.639	343.646	215.162	2029.33	2	2	Unidentified							7.9325	1.7385	6.194	73.2116
1503	1630.6	1403.6	455.2	457.205	221.141	14483	1	1	Unidentified							4.2775	-1.1545	5.432	43.1713
1967	1923.2	1683.3	355.64	357.646	243.163	49779.4	2	2	Unidentified							4.657	-0.0915	4.7485	26.8807
914	1354.6	1019.7	313.626	315.633	159.136	4641.33	2	2	Unidentified							3.725	-0.9535	4.6785	25.6076
1504	1630.6	1403.8	559.284	561.289	325.225	26272.3	1	1	Unidentified							4.6045	0	4.6045	24.3272
1862	1838.6	1599.5	500.236	502.242	266.178	107429	1	1	Tier 2		C06943	HMDB15282	Desipramine	0.77	22.4	4.429	0.004	4.425	21.4812
1165	1459.7	1189.7	333.163	335.169	99.1042	383883	1	1	Tier 2			HMDB32416	2-Methylpiperidine	1.67	71.3	3.8745	-0.2775	4.152	17.7777
1552	1653.3	1433.6	309.59	311.596	151.063	66417.2	2	2	Tier 2			HMDB63464	chondroitin sulfate E (GalNAc4,6diS-GlcA), precursor 5a	19.15	49.6	5.611	1.7385	3.8725	14.6467
1591	1674.9	1458.1	603.149	607.161	136.04	3211.33	1	2	Tier 3 zero-reaction	3		HMDB00613 HMDB00943 HMDB00157	Erythronic acid Threonic acid Hypoxanthine			5.1975	1.9625	3.235	9.41525
1062	1415.8	1117.7	463.12	465.126	458.122	9613	2	2	Tier 3 zero-reaction	1		HMDB01142	FMNH			0.982	-2.0475	3.0295	8.16527
240	848.9	520.6	566.143	568.149	332.085	2124.33	1	1	Unidentified							1.1385	-1.729	2.8675	7.29799
1138	1451.3	1172.9	334.158	336.165	100.1	9767.43	1	1	Unidentified							2.5175	-0.052	2.5695	5.93604
804	1293.9	919.5	307.619	309.625	147.12	9924.5	2	2	Unidentified							3.114	0.6435	2.4705	5.54236
150	753.1	441.8	279.079	281.086	45.021	323885	1	1	Unidentified	1						2.448	0.0115	2.4365	5.41327
107	715.9	408.4	279.079	281.086	45.0211	60645.1	1	1	Unidentified	1						2.439	0.0155	2.4235	5.36471
139	727.3	424.4	279.079	281.086	45.0211	81148.4	1	1	Unidentified	1						2.437	0.0165	2.4205	5.35357
1515	1632.8	1411.1	616.221	618.227	382.163	14659.2	1	1	Tier 3 zero-reaction	1		HMDB10343	Ibuprofen glucuronide			2.38	0	2.38	5.20537
87	695.3	368.9	279.079	281.087	45.021	74824.2	1	1	Unidentified	1						2.3905	0.017	2.3735	5.18197
873	1324.6	967.4	439.085	441.09	205.027	100660	1	1	Tier 2		C05663	HMDB33528	6-Hydroxykynurenic acid	23.64	21.5	2.289	-0.0025	2.2915	4.89565
803	1293.7	919.1	306.619	308.625	145.121	45729.8	2	2	Unidentified							2.664	0.548	2.116	4.3349
1197	1479.2	1220.3	436.121	438.127	202.063	5828	1	1	Tier 2		C03569	METPA0408	2,2',3-Trihydroxybiphenyl	0.33	44	1.889	-0.0915	1.9805	3.9463
1088	1435.9	1144	340.083	342.089	212.049	13969.8	2	2	Unidentified							3.402	1.5005	1.9015	3.73601
1615	1689.2	1472.6	407.128	409.136	346.139	2077	2	2	Tier 2		C08557		Miraxanthin-V	27.65	56.7	1.5735	-0.3035	1.877	3.6731
1081	1430.6	1135.4	399.174	401.179	165.115	4.6618e+06	1	1	Tier 1		C02765	HMDB01943	Pseudoephedrine	0.29	27.4	1.7725	-0.0215	1.794	3.46775
830	1302.1	935.6	371.597	373.603	275.077	24755.3	2	2	Unidentified							1.5585	-0.224	1.7825	3.44022
833	1307.2	939.1	371.597	373.604	137.539	13770.2	1	1	Unidentified							1.5585	-0.224	1.7825	3.44022
1762	1778	1549	445.169	447.178	422.222	5836.67	2	2	Unidentified							1.0375	-0.6745	1.712	3.27615
1939	1897.4	1657.4	350.334	352.338	232.55	3865	2	2	Unidentified							1.603	-0.063	1.666	3.17334
1952	1905.6	1665.9	341.141	343.147	107.082	4980.67	1	1	Unidentified							1.89	0.2395	1.6505	3.13942
286	911.7	569.4	437.164	439.169	203.106	7760	1	1	Tier 2		C00977		Tryptophanamide	0.18	134.2	1.082	-0.504	1.586	3.00216
495	1095	714.5	257.076	259.084	46.0362	28279.5	2	2	Unidentified							1.5075	-0.0755	1.583	2.99592
1150	1453.5	1180	456.147	458.153	222.088	44408.1	1	1	Tier 2		C20225	HMDB0304294	Coniferyl acetic acid	1.97	25.1	-0.1	-1.6	1.5	2.82843
1842	1822	1586.6	305.067	307.073	142.018	245193	2	2	Unidentified							2.1635	0.75	1.4135	2.66383
1775	1786.1	1556	328.088	330.094	188.059	42622.2	2	2	Unidentified							-0.2985	-1.7035	1.405	2.64818
736	1277.4	869.9	405.184	407.19	171.125	7756.14	1	1	Unidentified	1						1.2755	-0.1115	1.387	2.61534
1319	1534.8	1307.7	373.087	375.092	139.029	26534.8	1	1	Unidentified	2						0.2635	-1.1135	1.377	2.59728
496	1097	714.8	256.077	258.084	44.0368	227135	2	2	Unidentified							1.545	0.178	1.367	2.57934
1342	1539.9	1321.6	431.174	433.18	197.115	3049.83	1	1	Unidentified							2.2035	0.8375	1.366	2.57755
1066	1415.4	1118.3	313.627	315.633	159.137	9946.67	2	2	Unidentified							1.844	0.501	1.343	2.53678
1100	1437	1147.5	324.09	326.096	180.063	10969.3	2	2	Tier 2		C22137		Isomer 1 of 4-Chloro-L-lysine	4.84	58.2	-2.672	-0.8695	-1.8025	0.286677
1819	1814.8	1580.5	363.209	365.215	129.151	3487.83	1	1	Unidentified							0.924	2.7335	-1.8095	0.28529
1934	1895.9	1655.4	307.333	309.339	146.548	14947.7	2	2	Unidentified							-0.91	0.9105	-1.8205	0.283123
1077	1425.7	1131.5	332.076	334.082	196.035	72494.5	2	2	Unidentified							-0.112	1.7505	-1.8625	0.274999
1045	1415.9	1112	430.081	432.087	196.023	7041.14	1	1	Unidentified							0.484	2.3655	-1.8815	0.271401
1177	1466.8	1201.9	285.097	287.104	102.078	9293.33	2	2	Unidentified							0.63	2.5175	-1.8875	0.270275
533	1115.6	735	445.106	447.111	211.048	7622	1	1	Tier 2		C08538	HMDB29842	Betalamic acid	0.54	25.8	1.1045	2.9945	-1.89	0.269807
978	1380.4	1060.3	434.109	436.115	400.102	47059.2	2	2	Tier 2			HMDB59986	5-(3',4',5'-Trihydroxyphenyl)-gamma-valerolactone-4'-O-glucuronide	1.41	74.4	-1.991	-0.0155	-1.9755	0.254282
1333	1539.9	1314.8	408.125	410.131	348.133	16899.1	2	2	Unidentified							-0.0875	1.9115	-1.999	0.250173
1044	1413.8	1111.5	338.068	340.075	208.019	12064	2	2	Unidentified							-0.136	1.875	-2.011	0.248101
816	1295.9	922.8	323.598	325.604	179.079	8442.25	2	2	Tier 2		C16675	HMDB11690	7-Aminomethyl-7-carbaguanine	3.13	140.8	-2.946	-0.8905	-2.0555	0.240565
1200	1480.3	1223.5	378.101	380.107	288.084	358497	2	2	Unidentified							-0.12	1.945	-2.065	0.238986
1349	1537.9	1324.8	344.06	346.067	220.004	7259.11	2	2	Tier 2		C16559	HMDB60691	Isomer 1 of Isophosphamide mustard	15.8	71.1	0.5445	2.736	-2.1915	0.218924
1281	1511.1	1272.2	555.216	557.222	321.157	10664.2	1	1	Unidentified							-1.264	0.935	-2.199	0.217789
450	1065.2	684.1	580.146	582.155	346.088	11223.5	1	1	Tier 2				3,4-Dihydroxyphenylethyleneglycol 3-O-glucuronide	3.52	184.9	-0.1135	2.169	-2.2825	0.205541
1282	1512.1	1273	387.071	389.077	306.025	19553.7	2	2	Tier 3 zero-reaction	2		HMDB11640 HMDB03263	Uridine 2',3'-cyclic phosphate Pelargonidin			1.729	4.048	-2.319	0.200406
1443	1591	1358.1	318.072	320.079	168.028	4736439	2	2	Tier 2		C05577	HMDB06242	3,4-Dihydroxymandelaldehyde	23.02	61.8	0.5445	2.8895	-2.345	0.196827
1158	1456.5	1183.4	500.132	504.144	33.0224	6399.5	1	2	Tier 3 zero-reaction	1		HMDB03338	Hydroxylamine			0.074	2.5	-2.426	0.186081
1710	1749	1523.7	270.074	272.081	72.0321	12755.3	2	2	Unidentified							-0.1075	2.362	-2.4695	0.180554
1402	1568.3	1350.4	301.087	303.094	134.057	13806.1	2	2	Tier 3 zero-reaction	5		HMDB00421 HMDB01292 HMDB03224 HMDB12141 HMDB01441	2,3-Dihydroxyvaleric acid 1-Deoxy-D-xylulose Deoxyribose (R)-2,3-Dihydroxy-isovalerate Dihydropteridine			-0.4555	2.058	-2.5135	0.17513
691	1242.3	843.2	334.074	336.08	100.016	81522.5	1	1	Unidentified							-3.2495	-0.701	-2.5485	0.170933
644	1212.5	816.2	371.106	373.111	137.047	872065	1	1	Tier 2			HMDB01891	m-Aminobenzoic acid	1.38	110.6	1.289	3.854	-2.565	0.168989
748	1276.3	888.2	589.273	591.279	355.215	9626.6	1	1	Unidentified							0	2.589	-2.589	0.166201
1458	1610.5	1375.1	301.087	303.094	134.057	35374.3	2	2	Tier 3 zero-reaction	5		HMDB00421 HMDB01292 HMDB03224 HMDB12141 HMDB01441	2,3-Dihydroxyvaleric acid 1-Deoxy-D-xylulose Deoxyribose (R)-2,3-Dihydroxy-isovalerate Dihydropteridine			-0.4565	2.2855	-2.742	0.149477
738	1265	877	474.157	476.164	240.099	97818.6	1	1	Unidentified							0.038	2.85	-2.812	0.142398
1185	1476	1214	426.137	428.143	192.078	57617.7	1	1	Tier 2		C20465	HMDB0304294	Coumaryl acetic acid	1.22	53.3	-2.0025	0.9265	-2.929	0.131306
1521	1640.4	1415.7	325.08	327.084	182.043	11406	2	2	Tier 2		C04044	METPA0459	Isomer 1 of 3-(2,3-Dihydroxyphenyl)propanoic acid	23.11	75.4	-0.2415	2.82	-3.0615	0.119783
820	1297	924.3	435.104	437.11	201.046	393275	1	1	Unidentified							-0.5585	2.5695	-3.128	0.114387
1850	1829.2	1591.8	461.15	463.157	454.184	2754.75	2	2	Unidentified							-0.0185	3.187	-3.2055	0.108405
1946	1900.4	1662.7	505.136	507.141	271.077	6841.33	1	1	Unidentified							0	3.293	-3.293	0.102025
1784	1794.3	1562.5	363.209	365.215	129.151	333636	1	1	Unidentified							1.6235	4.975	-3.3515	0.0979711
1941	1898.1	1659.6	357.639	359.645	247.161	5907.06	2	2	Unidentified							-6.7235	-3.2535	-3.47	0.0902456
1195	1481.2	1219.5	318.057	320.066	167.997	4668	2	2	Unidentified							-0.3785	3.1505	-3.529	0.0866294
1193	1479.1	1218.3	407.109	409.114	173.05	21086.7	1	1	Unidentified							0.6105	4.301	-3.6905	0.0774549
1238	1489.4	1237	407.104	409.11	346.092	3995	2	2	Unidentified							0.507	4.376	-3.869	0.0684408
428	1049.7	674	478.152	480.158	244.094	9926.4	1	1	Tier 2			HMDB31237	Isomer 1 of threo-Syringoylglycerol	2.54	165.1	0.111	4.0775	-3.9665	0.0639683
1866	1839.2	1601.2	383.652	385.659	299.188	18128.3	2	2	Unidentified							-0.00875	3.96875	-3.9775	0.0634824
1127	1446.2	1167.2	485.2	487.206	251.142	26760.8	1	1	Tier 2			HMDB60956	N-desmethylmirtazapine	0.38	138.6	0.492	4.613	-4.121	0.0574719
1658	1710.9	1493.6	501.22	503.227	267.162	20649	1	1	Unidentified							0	4.5045	-4.5045	0.0440565
772	1285.4	905.8	300.613	302.62	133.11	16618.2	2	2	Unidentified							1.8065	6.432	-4.6255	0.0405122
935	1362.7	1027.1	380.062	382.067	146.003	8849.06	1	1	Unidentified							0.1405	5.553	-5.4125	0.0234788
1227	1486.8	1233	581.186	583.192	347.128	25155	1	1	Unidentified							0.041	5.6775	-5.6365	0.0201022
1809	1810.8	1576.5	390.151	392.157	312.184	3164.17	2	2	Unidentified							0.3585	6.8605	-6.502	0.0110332

## Sheet: Table S7. Study population
Table S7. Baseline characteristics of the study population. The characteristics of clinical urine samples from the nine clinical conditions included in the metabolomics analysis are presented. The histological stage referred to the classification based on the pathology report. "Well differentiated", "moderately differentiated" and stage I-II were classified as "low grade"; whereas "poorly differe…
	Number of	Age range	Mean±S.D.	Males	Females	Histological Grade*	Cancer staging*					comorbidities		operation
	sample					(High/low)8	Stage 0	Stage I	Stage II	Stage III	Stage IV	DM	HTN
BCa	10	36-77	60.1±13.4	10	0	3,7	3	2	2	3	0	1	5	TUR-BT: Radical cystectomy=7:3
RCC	10	39-77	61.9±12.3	10	0	3,7	0	6	1	3	0	6	8	Radical:Partial nephrectomy=2:6
TCC	10	47-83	68.6±9.6	7	3	5,5	2	3	3	2	0	4	4	Radical nephrectomy:radical nephroureterectomy=6:4
PCa	10	56-76	67.6±6.6	10	0	ISUP grade I-V	0	0	5	5	0	3	7	Radical prostatectomy 8
						1/4/2/1/2
BPH	10	50-79	63.7±8.9	10	0	-	-	-	-	-	-	2	7	TURP 4
Hernia	10	48-79	66.3±9.0	10	0	-	-	-	-	-	-	1	3	-
Normal	10	20-21	20.5±0.5	10	0	-	-	-	-	-	-	0	0	-
HU	10	23-74	49.0±13.7	10	0	-	-	-	-	-	-	3	6	-
UTI	10	49-66	58.4±6.8	7	3	-	-	-	-	-	-	2	5	-
